# Supplementary material for: (2E)-3-(3-Bromo-4-meth­oxy­phen­yl)-1-(pyridin-2-yl)prop-2-en-1-one
Source: Acta Crystallogr Sect E Struct Rep Online. 2011 Jan 12;67(Pt 2):o352–3. doi: 10.1107/S1600536811000353 (PMC3051466; doi:10.1107/S1600536811000353)
Supplement: Supplementary file 1 [file e-67-0o352-sup1.cif]

##############################################################################
###                                                                        ###
###        Electronic paper (Acta Crystallographica Section E)             ###
###                                                                        ###
##############################################################################
#                                                                            #
# This CIF contains the data in a paper accepted for publication in Acta     #
# Crystallographica Section E. It conforms to the requirements of Notes      #
# for Authors for Section E, and has been peer reviewed under the auspices   #
# of the IUCr Commission on Journals.                                        #
#                                                                            #
# Full details of the Crystallographic Information File format               #
# are given in the paper "The Crystallographic Information File (CIF):       #
# a New Standard Archive File for Crystallography" by S. R. Hall, F. H.      #
# Allen and I. D. Brown [Acta Cryst. (1991), A47, 655-685].                  #
#                                                                            #
# The current version of the core CIF dictionary is obtainable from          #
# ftp://ftp.iucr.org/pub/cif_core.dic. The current version number is 2.4.    #
#                                                                            #
# Software is freely available for graphical display of the structure(s) in  #
# this CIF.  For information consult the CIF home page http://www.iucr.org/  #
# cif/home.html                                                              #
#                                                                            #
# This file may be used for bona fide research purposes within the           #
# scientific community so long as proper attribution is given to the journal # 
# article from which it was obtained.                                        #
#                                                                            #
##############################################################################
                                             
data_global
_audit_creation_method     SHELXL-97
_journal_date_recd_electronic     2010-12-31
_journal_date_accepted     2011-01-05
_journal_name_full     'Acta Crystallographica, Section E'
_journal_year     2011
_journal_volume     67
_journal_issue      2
_journal_page_first     o352
_journal_page_last     o353
_journal_paper_category     QO
_journal_coeditor_code     NG5098
_publ_contact_author_name     'Jasinski, Jerry P.'
_publ_contact_author_address
;
Department of Chemistry
Keene State College
229 Main Street
Keene, New Hampshire 03435, USA
;
_publ_contact_author_email     jjasinski@keene.edu
_publ_contact_author_fax     ?
_publ_contact_author_phone     '603 358-2563'
_publ_section_title
;
(2<i>E</i>)-3-(3-Bromo-4-methoxyphenyl)-1-(pyridin-2-yl)prop-2-en-1-one
;
loop_
    _publ_author_name
    _publ_author_address
    'Jasinski, Jerry P.'
;
Department of Chemistry
Keene State College
229 Main Street
Keene, NH 03435-2001, USA
;
    'Butcher, Ray J.'
;
Department of Chemistry
Howard University
525 College Street NW
Washington
DC 20059, USA
;
    'Samshuddin, S.'
;
Department of Studies in Chemistry
Mangalore University
Mangalagangotri 574 199, India
;
    'Narayana, B.'
;
Department of Studies in Chemistry
Mangalore University
Mangalagangotri 574 199, India
;
    'Yathirajan, H. S.'
;
Department of Studies in Chemistry
University of Mysore
Manasagangotri, Mysore 570 006, India
;
data_I
_chemical_name_systematic
;
(2<i>E</i>)-3-(3-Bromo-4-methoxyphenyl)-1-(pyridin-2-yl)prop-2-en-1-one
;
_chemical_name_common     ?
_chemical_formula_moiety     'C15 H12 Br N O2'
_chemical_formula_sum     'C15 H12 Br N O2'
_chemical_formula_iupac     'C15 H12 Br N O2'
_chemical_formula_weight     318.17
_chemical_melting_point     ?
_symmetry_cell_setting     monoclinic
_symmetry_space_group_name_H-M     'C 2/c'
_symmetry_space_group_name_Hall     '-C 2yc'
loop_
    _symmetry_equiv_pos_as_xyz
    'x, y, z'
    '-x, y, -z+1/2'
    'x+1/2, y+1/2, z'
    '-x+1/2, y+1/2, -z+1/2'
    '-x, -y, -z'
    'x, -y, z-1/2'
    '-x+1/2, -y+1/2, -z'
    'x+1/2, -y+1/2, z-1/2'
_cell_length_a     26.3402(13)
_cell_length_b     3.8906(2)
_cell_length_c     27.5826(17)
_cell_angle_alpha     90.00
_cell_angle_beta     113.892(5)
_cell_angle_gamma     90.00
_cell_volume     2584.4(2)
_cell_formula_units_Z     8
_cell_measurement_reflns_used     3510
_cell_measurement_theta_min     4.6625
_cell_measurement_theta_max     73.9947
_cell_measurement_temperature     123(2)
_exptl_crystal_description     needle
_exptl_crystal_colour     colorless
_exptl_crystal_size_max     0.49
_exptl_crystal_size_mid     0.21
_exptl_crystal_size_min     0.16
_exptl_crystal_density_diffrn     1.635
_exptl_crystal_density_meas     ?
_exptl_crystal_density_method     'not measured'
_exptl_crystal_F_000     1280
_exptl_absorpt_coefficient_mu     4.314
_exptl_absorpt_correction_type     multi-scan
_exptl_absorpt_process_details
;
(CrysAlis RED; Oxford Diffraction, 2007)
;
_exptl_absorpt_correction_T_min     0.53453
_exptl_absorpt_correction_T_max     1.00000
_exptl_special_details
;
;
_diffrn_ambient_temperature     123(2)
_diffrn_radiation_type     CuK\a
_diffrn_radiation_wavelength     1.54178
_diffrn_radiation_source     'Enhance (Cu) X-ray Source'
_diffrn_radiation_monochromator     graphite
_diffrn_measurement_device_type     'Oxford Diffraction Xcalibur Ruby Gemini'
_diffrn_measurement_method     \w
_diffrn_detector_area_resol_mean     10.5081
_diffrn_reflns_number     3978
_diffrn_reflns_av_R_equivalents     0.0138
_diffrn_reflns_av_sigmaI/netI     0.0113
_diffrn_reflns_theta_min     6.02
_diffrn_reflns_theta_max     74.09
_diffrn_reflns_theta_full     67.50
_diffrn_measured_fraction_theta_max     0.974
_diffrn_measured_fraction_theta_full     0.999
_diffrn_reflns_limit_h_min     -29
_diffrn_reflns_limit_h_max     32
_diffrn_reflns_limit_k_min     -4
_diffrn_reflns_limit_k_max     2
_diffrn_reflns_limit_l_min     -34
_diffrn_reflns_limit_l_max     33
_diffrn_standards_number     ?
_diffrn_standards_interval_count     ?
_diffrn_standards_interval_time     ?
_diffrn_standards_decay_%     ?
_refine_special_details
;
Refinement of <i>F</i>^2^ against ALL reflections. The weighted <i>R</i>-factor
<i>wR</i> and goodness of fit <i>S</i> are based on <i>F</i>^2^, conventional
<i>R</i>-factors <i>R</i> are based on <i>F</i>, with <i>F</i> set to zero for
negative <i>F</i>^2^. The threshold expression of <i>F</i>^2^ >
\s(<i>F</i>^2^) is used only for calculating <i>R</i>-factors(gt) <i>etc</i>.
and is not relevant to the choice of reflections for refinement.
<i>R</i>-factors based on <i>F</i>^2^ are statistically about twice as large
as those based on <i>F</i>, and <i>R</i>- factors based on ALL data will be
even larger.
;
_reflns_number_total     2556
_reflns_number_gt     2431
_reflns_threshold_expression     I>2\s(I)
_refine_ls_structure_factor_coef     Fsqd
_refine_ls_matrix_type     full
_refine_ls_R_factor_all     0.0418
_refine_ls_R_factor_gt     0.0401
_refine_ls_wR_factor_gt     0.1130
_refine_ls_wR_factor_ref     0.1148
_refine_ls_goodness_of_fit_ref     1.082
_refine_ls_restrained_S_all     1.082
_refine_ls_number_reflns     2556
_refine_ls_number_parameters     173
_refine_ls_number_restraints     0
_refine_ls_hydrogen_treatment     constr
_refine_ls_weighting_scheme     calc
_refine_ls_weighting_details
         'calc w=1/[\s^2^(Fo^2^)+(0.0704P)^2^+6.6225P] where P=(Fo^2^+2Fc^2^)/3'
_atom_sites_solution_hydrogens     geom
_atom_sites_solution_primary     direct
_atom_sites_solution_secondary     difmap
_refine_ls_shift/su_max     0.000
_refine_ls_shift/su_mean     0.000
_refine_diff_density_max     0.847
_refine_diff_density_min     -0.640
_refine_ls_extinction_method     none
_refine_ls_extinction_coef     ?
loop_
    _atom_type_symbol
    _atom_type_description
    _atom_type_scat_dispersion_real
    _atom_type_scat_dispersion_imag
    _atom_type_scat_source
    'C' 'C' 0.0181 0.0091
                         'International Tables Vol C Tables 4.2.6.8 and 6.1.1.4'
    'H' 'H' 0.0000 0.0000
                         'International Tables Vol C Tables 4.2.6.8 and 6.1.1.4'
    'N' 'N' 0.0311 0.0180
                         'International Tables Vol C Tables 4.2.6.8 and 6.1.1.4'
    'O' 'O' 0.0492 0.0322
                         'International Tables Vol C Tables 4.2.6.8 and 6.1.1.4'
    'Br' 'Br' -0.6763 1.2805
                         'International Tables Vol C Tables 4.2.6.8 and 6.1.1.4'
_computing_data_collection     '<i>CrysAlis PRO</i> (Oxford Diffraction, 2007)'
_computing_cell_refinement     '<i>CrysAlis PRO</i> (Oxford Diffraction, 2007)'
_computing_data_reduction     '<i>CrysAlis RED</i> (Oxford Diffraction, 2007)'
_computing_structure_solution     '<i>SHELXS97</i> (Sheldrick, 2008)'
_computing_structure_refinement     '<i>SHELXL97</i> (Sheldrick, 2008)'
_computing_molecular_graphics     '<i>SHELXTL</i> (Sheldrick, 2008)'
_computing_publication_material     '<i>SHELXTL</i> (Sheldrick, 2008)'
loop_
    _atom_site_type_symbol
    _atom_site_label
    _atom_site_fract_x
    _atom_site_fract_y
    _atom_site_fract_z
    _atom_site_U_iso_or_equiv
    _atom_site_adp_type
    _atom_site_calc_flag
    _atom_site_refinement_flags
    _atom_site_occupancy
    _atom_site_disorder_assembly
    _atom_site_disorder_group
    Br Br1 0.046034(12) 0.06121(9) 0.063358(11) 0.03852(15) Uani d . 1 . .
    O O1 0.36895(11) 0.4707(8) 0.17800(10) 0.0507(6) Uani d . 1 . .
    O O2 0.04309(8) 0.3262(7) 0.16281(8) 0.0431(5) Uani d . 1 . .
    N N1 0.30803(11) 0.0395(8) 0.05431(11) 0.0410(6) Uani d . 1 . .
    C C1 0.34866(11) 0.1894(9) 0.09571(12) 0.0359(6) Uani d . 1 . .
    C C2 0.40303(12) 0.2175(8) 0.10013(13) 0.0382(6) Uani d . 1 . .
    H H2A 0.4308 0.3251 0.1300 0.046 Uiso calc R 1 . .
    C C3 0.41559(13) 0.0837(9) 0.05953(15) 0.0441(8) Uani d . 1 . .
    H H3A 0.4523 0.0956 0.0614 0.053 Uiso calc R 1 . .
    C C4 0.37382(15) -0.0664(9) 0.01663(15) 0.0451(8) Uani d . 1 . .
    H H4A 0.3812 -0.1569 -0.0119 0.054 Uiso calc R 1 . .
    C C5 0.32078(15) -0.0833(9) 0.01567(14) 0.0442(8) Uani d . 1 . .
    H H5A 0.2922 -0.1875 -0.0140 0.053 Uiso calc R 1 . .
    C C6 0.33420(13) 0.3330(10) 0.13914(12) 0.0420(7) Uani d . 1 . .
    C C7 0.27542(13) 0.3026(9) 0.13151(12) 0.0410(7) Uani d . 1 . .
    H H7A 0.2503 0.1747 0.1023 0.049 Uiso calc R 1 . .
    C C8 0.25712(14) 0.4531(9) 0.16526(13) 0.0404(7) Uani d . 1 . .
    H H8A 0.2833 0.5857 0.1931 0.048 Uiso calc R 1 . .
    C C9 0.20072(13) 0.4324(9) 0.16324(12) 0.0389(7) Uani d . 1 . .
    C C10 0.15685(12) 0.2790(9) 0.12093(11) 0.0359(6) Uani d . 1 . .
    H H10A 0.1628 0.1909 0.0915 0.043 Uiso calc R 1 . .
    C C11 0.10531(11) 0.2558(7) 0.12193(11) 0.0311(6) Uani d . 1 . .
    C C12 0.09521(12) 0.3743(8) 0.16536(11) 0.0335(6) Uani d . 1 . .
    C C13 0.13844(13) 0.5282(9) 0.20707(13) 0.0374(7) Uani d . 1 . .
    H H13A 0.1327 0.6135 0.2367 0.045 Uiso calc R 1 . .
    C C14 0.19004(14) 0.5571(9) 0.20544(13) 0.0395(7) Uani d . 1 . .
    H H14A 0.2192 0.6660 0.2341 0.047 Uiso calc R 1 . .
    C C15 0.03317(15) 0.4373(11) 0.20775(14) 0.0489(9) Uani d . 1 . .
    H H15A -0.0049 0.3784 0.2024 0.073 Uiso calc R 1 . .
    H H15B 0.0383 0.6868 0.2118 0.073 Uiso calc R 1 . .
    H H15C 0.0594 0.3227 0.2398 0.073 Uiso calc R 1 . .
loop_
    _atom_site_aniso_label
    _atom_site_aniso_U_11
    _atom_site_aniso_U_22
    _atom_site_aniso_U_33
    _atom_site_aniso_U_12
    _atom_site_aniso_U_13
    _atom_site_aniso_U_23
    Br1 0.0377(2) 0.0436(2) 0.0325(2) -0.00132(12) 0.01247(15) -0.00231(12)
    O1 0.0427(13) 0.0683(16) 0.0394(13) -0.0095(12) 0.0149(11) -0.0008(11)
    O2 0.0317(10) 0.0681(15) 0.0339(10) 0.0021(11) 0.0177(8) -0.0024(11)
    N1 0.0317(13) 0.0494(16) 0.0400(14) -0.0043(11) 0.0124(11) 0.0067(12)
    C1 0.0283(13) 0.0413(16) 0.0366(14) -0.0025(12) 0.0116(11) 0.0114(13)
    C2 0.0291(13) 0.0392(16) 0.0450(16) -0.0025(12) 0.0136(12) 0.0083(13)
    C3 0.0343(16) 0.0416(19) 0.060(2) 0.0050(13) 0.0231(15) 0.0099(15)
    C4 0.0501(19) 0.0388(18) 0.0502(19) 0.0078(14) 0.0241(16) 0.0077(14)
    C5 0.0418(17) 0.0439(19) 0.0430(17) -0.0038(13) 0.0130(14) 0.0025(14)
    C6 0.0341(14) 0.0554(19) 0.0385(16) 0.0013(14) 0.0168(13) 0.0130(15)
    C7 0.0378(15) 0.0466(18) 0.0381(15) -0.0029(14) 0.0149(12) -0.0003(14)
    C8 0.0409(16) 0.0433(18) 0.0346(15) -0.0030(13) 0.0130(13) 0.0018(13)
    C9 0.0340(15) 0.0511(19) 0.0322(15) 0.0061(13) 0.0141(12) 0.0104(13)
    C10 0.0342(13) 0.0466(17) 0.0288(13) 0.0082(13) 0.0147(11) 0.0069(12)
    C11 0.0319(13) 0.0315(14) 0.0289(12) 0.0025(11) 0.0113(10) 0.0037(11)
    C12 0.0301(13) 0.0391(15) 0.0325(14) 0.0051(12) 0.0140(11) 0.0040(12)
    C13 0.0385(16) 0.0416(16) 0.0326(14) 0.0069(13) 0.0149(13) 0.0001(12)
    C14 0.0354(15) 0.0464(18) 0.0322(15) 0.0004(13) 0.0092(12) 0.0028(13)
    C15 0.0409(17) 0.074(3) 0.0398(17) 0.0117(16) 0.0243(15) 0.0033(16)
_geom_special_details
;
All e.s.d.'s (except the e.s.d. in the dihedral angle between two l.s. planes)
are estimated using the full covariance matrix. The cell e.s.d.'s are taken
into account individually in the estimation of e.s.d.'s in distances, angles
and torsion angles; correlations between e.s.d.'s in cell parameters are only
used when they are defined by crystal symmetry. An approximate (isotropic)
treatment of cell e.s.d.'s is used for estimating e.s.d.'s involving l.s.
planes.
;
loop_
    _geom_bond_atom_site_label_1
    _geom_bond_atom_site_label_2
    _geom_bond_site_symmetry_2
    _geom_bond_distance
    _geom_bond_publ_flag
    Br1 C11 . 1.892(3) ?
    O1 C6 . 1.216(4) ?
    O2 C12 . 1.359(3) ?
    O2 C15 . 1.433(4) ?
    N1 C5 . 1.329(5) ?
    N1 C1 . 1.341(4) ?
    C1 C2 . 1.391(4) ?
    C1 C6 . 1.504(5) ?
    C2 C3 . 1.391(5) ?
    C2 H2A . 0.9500 ?
    C3 C4 . 1.377(5) ?
    C3 H3A . 0.9500 ?
    C4 C5 . 1.388(5) ?
    C4 H4A . 0.9500 ?
    C5 H5A . 0.9500 ?
    C6 C7 . 1.480(4) ?
    C7 C8 . 1.344(5) ?
    C7 H7A . 0.9500 ?
    C8 C9 . 1.466(4) ?
    C8 H8A . 0.9500 ?
    C9 C14 . 1.391(5) ?
    C9 C10 . 1.400(5) ?
    C10 C11 . 1.372(4) ?
    C10 H10A . 0.9500 ?
    C11 C12 . 1.406(4) ?
    C12 C13 . 1.385(4) ?
    C13 C14 . 1.383(5) ?
    C13 H13A . 0.9500 ?
    C14 H14A . 0.9500 ?
    C15 H15A . 0.9800 ?
    C15 H15B . 0.9800 ?
    C15 H15C . 0.9800 ?
loop_
    _geom_angle_atom_site_label_1
    _geom_angle_atom_site_label_2
    _geom_angle_atom_site_label_3
    _geom_angle_site_symmetry_1
    _geom_angle_site_symmetry_3
    _geom_angle
    _geom_angle_publ_flag
    C12 O2 C15 . . 116.6(3) ?
    C5 N1 C1 . . 117.7(3) ?
    N1 C1 C2 . . 123.1(3) ?
    N1 C1 C6 . . 117.9(3) ?
    C2 C1 C6 . . 119.0(3) ?
    C3 C2 C1 . . 118.2(3) ?
    C3 C2 H2A . . 120.9 ?
    C1 C2 H2A . . 120.9 ?
    C4 C3 C2 . . 118.9(3) ?
    C4 C3 H3A . . 120.6 ?
    C2 C3 H3A . . 120.6 ?
    C3 C4 C5 . . 118.9(3) ?
    C3 C4 H4A . . 120.5 ?
    C5 C4 H4A . . 120.5 ?
    N1 C5 C4 . . 123.2(3) ?
    N1 C5 H5A . . 118.4 ?
    C4 C5 H5A . . 118.4 ?
    O1 C6 C7 . . 122.1(3) ?
    O1 C6 C1 . . 121.5(3) ?
    C7 C6 C1 . . 116.4(3) ?
    C8 C7 C6 . . 121.0(3) ?
    C8 C7 H7A . . 119.5 ?
    C6 C7 H7A . . 119.5 ?
    C7 C8 C9 . . 126.3(3) ?
    C7 C8 H8A . . 116.8 ?
    C9 C8 H8A . . 116.8 ?
    C14 C9 C10 . . 117.9(3) ?
    C14 C9 C8 . . 119.6(3) ?
    C10 C9 C8 . . 122.4(3) ?
    C11 C10 C9 . . 120.0(3) ?
    C11 C10 H10A . . 120.0 ?
    C9 C10 H10A . . 120.0 ?
    C10 C11 C12 . . 121.7(3) ?
    C10 C11 Br1 . . 119.4(2) ?
    C12 C11 Br1 . . 118.9(2) ?
    O2 C12 C13 . . 125.2(3) ?
    O2 C12 C11 . . 116.5(3) ?
    C13 C12 C11 . . 118.3(3) ?
    C14 C13 C12 . . 119.8(3) ?
    C14 C13 H13A . . 120.1 ?
    C12 C13 H13A . . 120.1 ?
    C13 C14 C9 . . 122.2(3) ?
    C13 C14 H14A . . 118.9 ?
    C9 C14 H14A . . 118.9 ?
    O2 C15 H15A . . 109.5 ?
    O2 C15 H15B . . 109.5 ?
    H15A C15 H15B . . 109.5 ?
    O2 C15 H15C . . 109.5 ?
    H15A C15 H15C . . 109.5 ?
    H15B C15 H15C . . 109.5 ?
loop_
    _geom_torsion_atom_site_label_1
    _geom_torsion_atom_site_label_2
    _geom_torsion_atom_site_label_3
    _geom_torsion_atom_site_label_4
    _geom_torsion_site_symmetry_1
    _geom_torsion_site_symmetry_2
    _geom_torsion_site_symmetry_3
    _geom_torsion_site_symmetry_4
    _geom_torsion
    _geom_torsion_publ_flag
    C5 N1 C1 C2 . . . . -0.8(5) ?
    C5 N1 C1 C6 . . . . 179.2(3) ?
    N1 C1 C2 C3 . . . . 0.1(5) ?
    C6 C1 C2 C3 . . . . -179.9(3) ?
    C1 C2 C3 C4 . . . . 0.8(5) ?
    C2 C3 C4 C5 . . . . -0.9(5) ?
    C1 N1 C5 C4 . . . . 0.7(5) ?
    C3 C4 C5 N1 . . . . 0.1(5) ?
    N1 C1 C6 O1 . . . . 179.6(3) ?
    C2 C1 C6 O1 . . . . -0.4(5) ?
    N1 C1 C6 C7 . . . . -1.4(4) ?
    C2 C1 C6 C7 . . . . 178.6(3) ?
    O1 C6 C7 C8 . . . . 5.8(6) ?
    C1 C6 C7 C8 . . . . -173.2(3) ?
    C6 C7 C8 C9 . . . . -177.7(3) ?
    C7 C8 C9 C14 . . . . 170.1(3) ?
    C7 C8 C9 C10 . . . . -7.5(5) ?
    C14 C9 C10 C11 . . . . 0.1(5) ?
    C8 C9 C10 C11 . . . . 177.7(3) ?
    C9 C10 C11 C12 . . . . -1.8(5) ?
    C9 C10 C11 Br1 . . . . 178.0(2) ?
    C15 O2 C12 C13 . . . . -1.6(5) ?
    C15 O2 C12 C11 . . . . 178.1(3) ?
    C10 C11 C12 O2 . . . . -177.6(3) ?
    Br1 C11 C12 O2 . . . . 2.7(4) ?
    C10 C11 C12 C13 . . . . 2.2(5) ?
    Br1 C11 C12 C13 . . . . -177.6(2) ?
    O2 C12 C13 C14 . . . . 178.9(3) ?
    C11 C12 C13 C14 . . . . -0.9(5) ?
    C12 C13 C14 C9 . . . . -0.8(5) ?
    C10 C9 C14 C13 . . . . 1.2(5) ?
    C8 C9 C14 C13 . . . . -176.5(3) ?
loop_
    _geom_hbond_atom_site_label_D
    _geom_hbond_atom_site_label_H
    _geom_hbond_atom_site_label_A
    _geom_hbond_site_symmetry_A
    _geom_hbond_distance_DH
    _geom_hbond_distance_HA
    _geom_hbond_distance_DA
    _geom_hbond_angle_DHA
    C3 H3A Br1 3 0.95 3.04 3.870(3) 146
