# Supplementary material for: (2E)-3-(3-Bromo-4-meth­oxy­phen­yl)-1-(pyridin-2-yl)prop-2-en-1-one
Source: Acta Crystallogr Sect E Struct Rep Online. 2011 Jan 12;67(Pt 2):o352–3. doi: 10.1107/S1600536811000353 (PMC3051466; doi:10.1107/S1600536811000353)
Supplement: Supplementary file 2 [file e-67-0o352-Isup2.hkl]

# 
# h,k,l, Fc-squared, Fo-squared, sigma(Fo-squared) and status flag 
# 
data_I
_shelx_title ' hsy877 in C2/c' 
_shelx_refln_list_code          4 
_shelx_F_calc_maximum      347.09 
_exptl_crystal_F_000      1280.00 
_reflns_d_resolution_high  0.8016 
 
loop_ 
 _symmetry_equiv_pos_as_xyz 
 'x, y, z' 
 '-x, y, -z+1/2' 
 'x+1/2, y+1/2, z' 
 '-x+1/2, y+1/2, -z+1/2' 
 '-x, -y, -z' 
 'x, -y, z-1/2' 
 '-x+1/2, -y+1/2, -z' 
 'x+1/2, -y+1/2, z-1/2' 
 
_cell_length_a    26.3402 
_cell_length_b     3.8906 
_cell_length_c    27.5826 
_cell_angle_alpha  90.000 
_cell_angle_beta  113.892 
_cell_angle_gamma  90.000 
 
_shelx_F_squared_multiplier     1.000 
 
loop_ 
 _refln_index_h 
 _refln_index_k 
 _refln_index_l 
 _refln_F_squared_calc 
 _refln_F_squared_meas 
 _refln_F_squared_sigma 
 _refln_observed_status 
   4   0   0     7205.90     7510.31     33.61 o 
   6   0   0       25.04       56.02      7.47 o 
   8   0   0    24123.77    23152.13     83.41 o 
  10   0   0    35775.87    36320.39    118.26 o 
  12   0   0    37856.29    37489.33    131.96 o 
  14   0   0    19635.63    20898.92    109.55 o 
  16   0   0     1170.07     1435.34     32.37 o 
  18   0   0       88.19      133.09     44.19 o 
  20   0   0    13258.08    12915.55     59.75 o 
  22   0   0    12589.62    12117.59     59.75 o 
  24   0   0     3208.18     3414.68     32.37 o 
  26   0   0      695.96      815.39     16.18 o 
  28   0   0      502.31      575.13     11.20 o 
   1   1   0      563.06      609.83     15.56 o 
   3   1   0    47766.86    52687.97    466.83 o 
   5   1   0      839.39     1158.98     22.41 o 
   7   1   0      817.66      662.27     19.92 o 
   9   1   0    12122.07    14471.64     89.63 o 
  11   1   0    41889.58    41979.58    166.81 o 
  13   1   0     1197.11     1068.10     32.37 o 
  15   1   0     3108.78     2889.35     52.28 o 
  17   1   0     3945.68     3682.32     45.48 o 
  19   1   0     5415.04     5233.74     25.18 o 
  21   1   0     1590.75     1452.46     15.77 o 
  23   1   0     3589.13     3938.99     23.57 o 
  25   1   0      767.80      896.31     17.43 o 
  27   1   0       97.13       89.63      8.71 o 
  29   1   0       82.28       74.69      6.22 o 
   0   2   0    20616.79    25028.16    100.83 o 
   2   2   0     2934.22     3138.05     49.17 o 
   4   2   0     2448.80     2632.90     37.35 o 
   6   2   0       47.57       82.16     13.69 o 
   8   2   0     4260.52     4289.83     56.02 o 
  10   2   0     5303.16     5192.36     65.98 o 
  12   2   0    12990.78    12782.35    110.79 o 
  14   2   0     1490.44     1525.48     17.43 o 
  16   2   0     4321.43     4301.96     22.96 o 
  18   2   0      994.10      896.73     64.73 o 
  20   2   0      626.22      629.33     11.86 o 
  22   2   0     2932.52     3192.68     25.52 o 
  24   2   0     1361.94     1559.02     32.99 o 
  26   2   0       20.62       35.12      5.60 o 
   1   3   0     3193.26     2847.18     21.16 o 
   3   3   0     1609.96     1708.83     12.22 o 
   5   3   0      705.49      778.13      7.92 o 
   7   3   0       66.02       61.64      5.96 o 
   9   3   0      983.79     1012.47     11.86 o 
  11   3   0     1503.68     1502.19     19.30 o 
  13   3   0      231.15      270.50      9.21 o 
  15   3   0      489.86      468.79     10.56 o 
  17   3   0       17.37       11.36      6.88 o 
  19   3   0      696.12      784.78     21.16 o 
  21   3   0      723.65      895.06     14.94 o 
  23   3   0      182.81      271.38      8.71 o 
   0   4   0      191.87      180.51     11.20 o 
   2   4   0       33.13       62.67      8.09 o 
   4   4   0       73.40       82.63      6.22 o 
   6   4   0        0.01       13.69      5.28 o 
   8   4   0      127.34      116.30     18.67 o 
  10   4   0        8.96       17.43      8.71 o 
  12   4   0       65.76       69.71      8.71 o 
  14   4   0        0.00        1.24      7.47 o 
  16   4   0        9.32        7.47      6.22 o 
 -29   1   1       20.91       17.43      4.98 o 
 -27   1   1      514.54      516.62     13.69 o 
 -25   1   1        5.33       18.67      8.71 o 
 -23   1   1        8.97        4.98      6.16 o 
 -21   1   1       70.82       71.31      7.04 o 
 -19   1   1     5887.94     5745.63     33.82 o 
 -17   1   1     5970.92     6198.07     34.23 o 
 -15   1   1       65.30       85.90     18.67 o 
 -13   1   1     3903.52     4355.81     58.51 o 
 -11   1   1        3.02       37.35     14.94 o 
  -9   1   1     4859.65     4337.14     49.79 o 
  -7   1   1     4223.92     5423.91     49.79 o 
  -5   1   1     9522.62     8849.80     54.77 o 
  -3   1   1     1771.21     2779.80     27.39 o 
  -1   1   1     6828.47     6912.70     26.23 o 
   1   1   1    48265.96    52588.91   1292.80 o 
   3   1   1    47173.64    53226.64    113.12 o 
   5   1   1     4340.42     4891.86     23.19 o 
   7   1   1     1186.77     1136.77     89.63 o 
   9   1   1       33.89       57.26     13.69 o 
  11   1   1     1864.58     1878.51     37.35 o 
  13   1   1     2968.21     2625.44     47.31 o 
  15   1   1     1071.17     1024.53     33.61 o 
  17   1   1     7674.38     7730.08     48.55 o 
  19   1   1      394.48      481.92     10.56 o 
  21   1   1      675.93      692.40     11.86 o 
  23   1   1      379.13      322.48      9.21 o 
  25   1   1      461.91      450.64     13.69 o 
  27   1   1      677.77      722.03     13.69 o 
  29   1   1       99.92       98.34      4.98 o 
 -26   2   1      163.92      163.08      5.67 o 
 -24   2   1      889.09      881.39     11.44 o 
 -22   2   1      768.67      826.42     11.86 o 
 -20   2   1      910.56      867.35     12.74 o 
 -18   2   1       88.53       86.37      6.88 o 
 -16   2   1     7524.13     6929.66     23.82 o 
 -14   2   1     4541.84     4894.07     29.70 o 
 -12   2   1      141.58      143.16     21.16 o 
 -10   2   1     3084.73     3018.82     51.04 o 
  -8   2   1    11149.46    11154.06     87.14 o 
  -6   2   1     5029.36     5401.50     57.26 o 
  -4   2   1     2285.46     2316.71     34.86 o 
  -2   2   1      607.74      893.82     21.16 o 
   0   2   1      220.08      165.57     13.69 o 
   2   2   1     3941.24     3416.11     28.00 o 
   4   2   1     2041.86     2767.35     37.35 o 
   6   2   1     6222.58     5338.01     57.26 o 
   8   2   1     2492.98     3100.98     48.55 o 
  10   2   1      210.73       98.34     18.67 o 
  12   2   1     2683.69     2665.33     57.89 o 
  14   2   1     3073.45     3120.28     15.45 o 
  16   2   1     3788.15     3351.33     27.32 o 
  18   2   1      111.25      124.97      9.34 o 
  20   2   1       10.37        7.88      6.56 o 
  22   2   1       32.73       40.26      6.56 o 
  24   2   1      477.03      445.39      8.33 o 
  26   2   1      733.72      700.94      7.47 o 
 -23   3   1      213.33      281.34      8.71 o 
 -21   3   1      409.26      370.97     12.45 o 
 -19   3   1     3852.37     4057.56     51.66 o 
 -17   3   1      706.04      683.82     10.98 o 
 -15   3   1      840.55      952.95     13.20 o 
 -13   3   1      255.18      224.52      9.96 o 
 -11   3   1      509.19      417.82     10.09 o 
  -9   3   1     1938.16     2153.75     16.18 o 
  -7   3   1     9409.93     8963.71     54.77 o 
  -5   3   1     9264.96     9611.05     41.52 o 
  -3   3   1      141.92      154.41      8.52 o 
  -1   3   1      442.81      436.40      8.80 o 
   1   3   1     1403.59     1444.78     16.31 o 
   3   3   1     8152.82     7781.03     36.12 o 
   5   3   1    13311.14    13198.44     39.99 o 
   7   3   1     1898.10     1813.51     18.26 o 
   9   3   1       14.91       15.97      9.05 o 
  11   3   1      731.83      829.82      9.80 o 
  13   3   1     3393.36     3357.69     29.88 o 
  15   3   1     3517.07     3638.74     47.31 o 
  17   3   1     1358.06     1438.60     23.03 o 
  19   3   1      483.56      443.14     20.54 o 
  21   3   1        0.28        8.71      7.47 o 
  23   3   1      392.13      464.34      8.71 o 
 -16   4   1     1270.42     1205.04     13.69 o 
 -14   4   1      528.20      600.03     12.45 o 
 -12   4   1        0.26       -3.73      8.71 o 
 -10   4   1     1095.91     1156.49     17.43 o 
  -8   4   1     4915.91     4720.56     31.12 o 
  -6   4   1      825.19      746.34      9.68 o 
  -4   4   1     1525.45     1553.74     14.94 o 
  -2   4   1      540.21      501.26      8.67 o 
   0   4   1      668.27      648.58     14.94 o 
   2   4   1     3219.38     3062.16     43.57 o 
   4   4   1     2554.21     2395.07     16.27 o 
   6   4   1     1226.38     1184.85     11.86 o 
   8   4   1      485.26      433.42      8.33 o 
  10   4   1        5.87        6.22      8.71 o 
  12   4   1      869.44      959.80     14.94 o 
  14   4   1     1322.90     1449.03     16.18 o 
  16   4   1     1543.54     1610.86     13.69 o 
 -30   0   2       16.14       11.20      4.98 o 
 -28   0   2      411.82      524.09     12.45 o 
 -26   0   2     2954.93     3021.31     29.88 o 
 -24   0   2     3041.14     2880.63     29.88 o 
 -22   0   2     4820.54     4169.08     36.10 o 
 -20   0   2      388.97      281.34     11.20 o 
 -18   0   2     5472.37     6363.79     69.71 o 
 -16   0   2    10950.22    11271.07     85.90 o 
 -14   0   2    38677.23    41328.52    149.38 o 
 -12   0   2      904.44      651.07     19.92 o 
 -10   0   2      611.35      524.09     16.18 o 
  -8   0   2      312.18      418.28     12.45 o 
  -6   0   2    38560.41    38108.03    344.83 o 
  -4   0   2    62505.27    68209.04    372.22 o 
   2   0   2     1588.71     1666.88     16.18 o 
   4   0   2    60397.03    65182.76    495.46 o 
   6   0   2    53997.03    59784.99    562.68 o 
   8   0   2    80595.95    83369.10    680.95 o 
  10   0   2    11069.59    11063.18     69.71 o 
  12   0   2     4674.62     5015.59     53.53 o 
  14   0   2     2775.60     3196.83     46.06 o 
  16   0   2    10070.24     9344.01     83.41 o 
  18   0   2    26933.53    27318.72     83.41 o 
  20   0   2     4850.53     4781.55     37.35 o 
  22   0   2     1079.15     1190.10     19.92 o 
  24   0   2      176.98      165.57      9.96 o 
  26   0   2      212.24      166.81      9.96 o 
  28   0   2     1834.21     1940.76     17.43 o 
 -29   1   2      812.12     1063.12     14.94 o 
 -27   1   2     2279.63     2573.15     26.14 o 
 -25   1   2     1555.33     1637.94     15.24 o 
 -23   1   2     3284.77     3310.02     24.27 o 
 -21   1   2     2977.79     2884.43     55.40 o 
 -19   1   2     1020.64      855.04     10.42 o 
 -17   1   2     7433.87     7565.19    301.88 o 
 -15   1   2    12208.58    12010.53    102.08 o 
 -13   1   2    15072.51    15634.35    108.30 o 
 -11   1   2    20935.10    22682.82    119.51 o 
  -9   1   2    13497.47    13788.21     85.90 o 
  -7   1   2     3456.19     2781.04     36.10 o 
  -5   1   2    30039.93    34790.45    107.06 o 
  -3   1   2    83892.10    76456.84   3794.99 o 
  -1   1   2     4548.28     6054.80     31.04 o 
   1   1   2    37639.23    35602.28    441.93 o 
   3   1   2     2913.69     4099.00     20.50 o 
   5   1   2     6085.03     7691.68     44.82 o 
   7   1   2    29862.37    30732.79     86.12 o 
   9   1   2    12094.55    13048.75     89.63 o 
  11   1   2     9494.98     9810.84     84.65 o 
  13   1   2     1763.20     1768.96     39.84 o 
  15   1   2      525.54      492.97     26.14 o 
  17   1   2     2900.16     2743.67     44.82 o 
  19   1   2     7908.50     8046.72     50.42 o 
  21   1   2     3862.72     3962.06     24.10 o 
  23   1   2      129.81      151.40      7.44 o 
  25   1   2        6.95        6.22      7.47 o 
  27   1   2      761.41      824.11     13.69 o 
 -26   2   2      682.65      761.86     21.79 o 
 -24   2   2     2359.06     2486.68     17.61 o 
 -22   2   2     1186.78     1230.24     14.50 o 
 -20   2   2      100.39      124.52     14.94 o 
 -18   2   2      151.67      163.08      7.44 o 
 -16   2   2     1153.07     1174.55     12.32 o 
 -14   2   2     5155.79     5660.79     29.72 o 
 -12   2   2     5237.27     5118.91     70.96 o 
 -10   2   2     1257.28     1200.06     34.86 o 
  -8   2   2     1546.27     1557.34     36.10 o 
  -6   2   2     5865.99     5882.02     59.75 o 
  -4   2   2     8745.09     9665.19     69.71 o 
  -2   2   2     9797.99    10790.55     65.98 o 
   0   2   2     3095.61     3550.38     44.82 o 
   2   2   2     2552.07     2491.29     24.80 o 
   4   2   2      122.02       72.20     12.45 o 
   6   2   2    11306.59    10836.61     80.92 o 
   8   2   2    12735.26    12228.38     94.61 o 
  10   2   2     2558.04     2566.93     48.55 o 
  12   2   2      367.20      347.32      9.39 o 
  14   2   2      166.10      166.27      5.49 o 
  16   2   2     1186.26     1263.89     13.62 o 
  18   2   2     5245.57     5333.35     41.08 o 
  20   2   2     1020.41     1145.48     14.94 o 
  22   2   2      737.98      824.71     22.41 o 
  24   2   2        0.13        1.24      4.78 o 
 -23   3   2      115.38      158.10      8.71 o 
 -21   3   2       11.68        6.22      8.71 o 
 -19   3   2      253.23      304.50      8.67 o 
 -17   3   2     1649.30     1772.87     16.27 o 
 -15   3   2      762.61      762.51     12.32 o 
 -13   3   2      134.08      121.29     11.83 o 
 -11   3   2      533.73      571.72     19.30 o 
  -9   3   2      774.04      625.13     11.44 o 
  -7   3   2     1389.11     1285.43     15.67 o 
  -5   3   2     2217.63     2127.55     16.27 o 
  -3   3   2     1212.07     1007.24      9.57 o 
  -1   3   2     1009.05      934.91      9.68 o 
   1   3   2      133.01       94.67      5.59 o 
   3   3   2       98.81       91.72      4.98 o 
   5   3   2     1242.46     1278.76     11.24 o 
   7   3   2     2054.67     1865.81     16.27 o 
   9   3   2      519.38      515.52      8.13 o 
  11   3   2      484.58      469.34      8.62 o 
  13   3   2        8.56       17.83      7.72 o 
  15   3   2      252.74      270.26      9.21 o 
  17   3   2     1105.20     1313.45     15.56 o 
  19   3   2      127.67      175.69     10.58 o 
  21   3   2      255.92      384.67     11.20 o 
 -16   4   2       42.24       41.08      6.22 o 
 -14   4   2       26.81        9.96      7.47 o 
 -12   4   2       13.89       31.12      8.71 o 
 -10   4   2       21.47       46.06      9.96 o 
  -8   4   2        9.07       38.59      8.71 o 
  -6   4   2       64.16       70.96      8.71 o 
  -4   4   2        2.95       17.43      7.47 o 
  -2   4   2       46.60       50.46      5.98 o 
   0   4   2        9.26       28.63      9.96 o 
   2   4   2        0.01        6.99      6.22 o 
   4   4   2       29.00       33.45      5.67 o 
   6   4   2        0.08        4.98      6.22 o 
   8   4   2      168.42      204.20     12.45 o 
  10   4   2       82.55       72.20      8.71 o 
  12   4   2       33.72       31.12      8.71 o 
  14   4   2       22.96       32.37      7.47 o 
 -29   1   3      147.15      136.94      7.47 o 
 -27   1   3        2.78       11.20      8.71 o 
 -25   1   3      227.08      212.81      9.96 o 
 -23   1   3      199.38      200.47      6.39 o 
 -21   1   3      626.74      555.90     10.98 o 
 -19   1   3      906.75      695.07     10.35 o 
 -17   1   3      101.40      110.79     19.92 o 
 -15   1   3        0.82        2.49     16.18 o 
 -13   1   3     1445.82     1266.04     33.61 o 
 -11   1   3     3376.06     3643.74     49.79 o 
  -9   1   3     1749.80     1904.65     33.61 o 
  -7   1   3      121.27      114.53     12.45 o 
  -5   1   3      240.12      383.42     14.94 o 
  -3   1   3     7827.42    10267.71     52.28 o 
  -1   1   3    35828.06    35670.57     85.90 o 
   1   1   3    10267.17     9853.09    116.40 o 
   3   1   3       36.42       62.24      6.22 o 
   5   1   3     1079.99     1439.39     33.61 o 
   7   1   3      255.19      240.70     18.05 o 
   9   1   3     3916.17     3658.68     49.79 o 
  11   1   3     3615.13     4108.08     56.02 o 
  13   1   3     8137.09     7733.15     80.92 o 
  15   1   3      178.86      189.17     29.25 o 
  17   1   3     2407.19     2230.23     17.00 o 
  19   1   3      428.76      428.27      9.68 o 
  21   1   3      317.59      291.64      9.96 o 
  23   1   3      344.63      360.51      8.67 o 
  25   1   3      177.42      163.08      9.96 o 
  27   1   3       48.79       59.75      6.22 o 
 -26   2   3        7.97       16.24      9.34 o 
 -24   2   3      200.42      185.18      7.44 o 
 -22   2   3     1603.27     1594.04     16.27 o 
 -20   2   3     4291.54     4127.56     44.82 o 
 -18   2   3     2591.21     2383.82     19.31 o 
 -16   2   3      227.66      228.48      7.92 o 
 -14   2   3       50.54       54.04      7.46 o 
 -12   2   3     6462.15     6167.10     77.18 o 
 -10   2   3     7881.89     8664.31     84.65 o 
  -8   2   3     9535.44     9574.31     82.16 o 
  -6   2   3     6820.06     8058.06     69.71 o 
  -4   2   3      956.84      931.16     24.90 o 
  -2   2   3     3706.73     4015.93    375.33 o 
   0   2   3    12188.79    14989.51     93.37 o 
   2   2   3    25330.55    25726.53    103.32 o 
   4   2   3     8922.51     8701.66     67.22 o 
   6   2   3      276.70      239.02     16.18 o 
   8   2   3      616.37      699.62     26.14 o 
  10   2   3     3036.30     2512.15     49.79 o 
  12   2   3     1772.53     1934.58     14.63 o 
  14   2   3     4324.05     3920.87     32.99 o 
  16   2   3     1873.53     2002.27     13.84 o 
  18   2   3      987.06      872.93     12.74 o 
  20   2   3      942.65      851.85     17.43 o 
  22   2   3     1117.44     1143.52     39.21 o 
  24   2   3     1273.47     1325.17     11.44 o 
 -23   3   3      502.76      469.32     11.20 o 
 -21   3   3     1451.66     1568.54     21.16 o 
 -19   3   3     1930.80     1973.57     31.12 o 
 -17   3   3     2465.98     2600.42     19.31 o 
 -15   3   3       87.66       68.83      7.92 o 
 -13   3   3     1314.86     1236.94     14.50 o 
 -11   3   3     4585.15     4559.02     28.01 o 
  -9   3   3     4031.01     3647.76     32.37 o 
  -7   3   3     3287.76     3429.37     35.48 o 
  -5   3   3      259.01      189.63      9.88 o 
  -3   3   3      178.17      134.00      7.44 o 
  -1   3   3     5095.06     5215.30     17.51 o 
   1   3   3     5351.64     5156.94     27.74 o 
   3   3   3     4898.32     5021.54     24.60 o 
   5   3   3     1817.25     1578.55     34.23 o 
   7   3   3       15.89       43.84      5.24 o 
   9   3   3     2648.34     3135.58     34.23 o 
  11   3   3     5782.10     5665.41     27.72 o 
  13   3   3     3537.62     3746.03     23.31 o 
  15   3   3      347.86      297.08      6.92 o 
  17   3   3      258.84      267.23      8.33 o 
  19   3   3      141.76      186.03      6.88 o 
  21   3   3     1584.50     1829.96     17.43 o 
 -16   4   3       98.73       73.45      7.47 o 
 -14   4   3      135.87      128.22      8.71 o 
 -12   4   3     1300.79     1146.53     16.18 o 
 -10   4   3     2205.71     2210.89     22.41 o 
  -8   4   3     2408.25     2370.24     23.65 o 
  -6   4   3     1247.16     1253.59     17.43 o 
  -4   4   3      386.80      420.46      8.71 o 
  -2   4   3     1311.20     1207.29     12.56 o 
   0   4   3     2609.43     2567.67     27.39 o 
   2   4   3     2676.74     2620.37     17.54 o 
   4   4   3     1518.65     1296.58     12.74 o 
   6   4   3       83.32       87.05      9.96 o 
   8   4   3      600.75      644.12     14.94 o 
  10   4   3      964.21     1178.89     17.43 o 
  12   4   3     1350.94     1457.75     17.43 o 
  14   4   3     1198.62     1231.18     14.94 o 
 -30   0   4      811.24      937.39     13.69 o 
 -28   0   4     1798.90     1883.49     22.41 o 
 -26   0   4     3368.19     3148.28     31.12 o 
 -24   0   4     2344.43     1965.65     24.90 o 
 -22   0   4        0.06       26.14      7.47 o 
 -20   0   4     2162.06     2377.71     26.14 o 
 -18   0   4     7761.96     7690.82     75.94 o 
 -16   0   4     4880.99     4584.86     54.77 o 
 -14   0   4     6826.57     5700.27     56.02 o 
 -12   0   4    45083.34    50346.37    149.38 o 
 -10   0   4    19491.80    18873.51     82.16 o 
  -8   0   4    19305.79    21322.17     77.18 o 
  -6   0   4    28756.16    30148.32     82.16 o 
  -4   0   4    53543.04    61537.77    431.97 o 
  -2   0   4     2326.40     2727.52     22.41 o 
   0   0   4    33322.99    35744.02    328.65 o 
   2   0   4    11128.18    12376.52     53.53 o 
   4   0   4    23929.77    25166.34     88.39 o 
   6   0   4     1395.94     1308.36     24.90 o 
   8   0   4    24596.70    26101.24    115.77 o 
  10   0   4     2898.31     2976.49     39.84 o 
  12   0   4     5905.51     5619.35     58.51 o 
  14   0   4     8616.49     8934.45     79.67 o 
  16   0   4    39571.12    41838.44    198.56 o 
  18   0   4       87.28       85.90      8.71 o 
  20   0   4     1941.24     1699.25     23.65 o 
  22   0   4      532.10      606.25     16.18 o 
  24   0   4     1360.87     1401.73     19.92 o 
  26   0   4     2676.91     3037.49     24.90 o 
 -29   1   4      573.74      624.93     12.45 o 
 -27   1   4     2989.18     3290.20     31.12 o 
 -25   1   4     3062.25     3075.92     43.57 o 
 -23   1   4      402.52      355.45      7.40 o 
 -21   1   4     1242.38     1300.37     17.48 o 
 -19   1   4     6967.08     7140.90     47.31 o 
 -17   1   4     8160.73     8136.49     89.63 o 
 -15   1   4    21126.78    21291.05    134.45 o 
 -13   1   4     6095.10     6353.83     69.71 o 
 -11   1   4     3042.58     3369.87     47.31 o 
  -9   1   4     8898.03     9167.24     68.47 o 
  -7   1   4    27034.71    28618.37    109.55 o 
  -5   1   4    21650.87    21185.24     85.90 o 
  -3   1   4    81402.99    84186.20   2532.07 o 
  -1   1   4    60069.43    62554.63    302.94 o 
   1   1   4   120474.38   124045.80    491.83 o 
   3   1   4    17329.02    19134.93     69.71 o 
   5   1   4    33482.80    32910.69     97.10 o 
   7   1   4    37906.50    43020.84     98.38 o 
   9   1   4     6059.68     5457.91     98.34 o 
  11   1   4       66.22      159.34     17.43 o 
  13   1   4     7426.52     7435.62     80.92 o 
  15   1   4    11430.29    11023.41     57.26 o 
  17   1   4      857.75      986.83     12.01 o 
  19   1   4    15638.97    15680.90     71.58 o 
  21   1   4     1011.06     1126.92     14.00 o 
  23   1   4     1201.74     1217.85     13.45 o 
  25   1   4     1391.51     1605.89     19.92 o 
  27   1   4     1939.35     2452.40     18.67 o 
 -26   2   4     1929.50     2073.95     70.34 o 
 -24   2   4      361.00      365.68      9.21 o 
 -22   2   4       81.57       56.24      6.88 o 
 -20   2   4      108.04       99.25      7.14 o 
 -18   2   4     1885.74     2032.88     23.65 o 
 -16   2   4    13678.39    13993.67    141.29 o 
 -14   2   4     3524.60     3859.50    138.18 o 
 -12   2   4     2697.50     2692.66     52.28 o 
 -10   2   4     2340.56     2342.85     46.06 o 
  -8   2   4     7105.18     7191.63     72.20 o 
  -6   2   4     7389.12     7903.69     69.71 o 
  -4   2   4     7274.64     7444.34     63.49 o 
  -2   2   4     1061.81     1032.59     26.14 o 
   0   2   4    11286.02    12939.96     53.64 o 
   2   2   4     2217.35     2102.59     31.12 o 
   4   2   4    34174.80    34125.68    134.45 o 
   6   2   4     2132.75     1858.59     36.10 o 
   8   2   4     4979.08     4487.76     59.75 o 
  10   2   4     1512.31     1411.69     38.59 o 
  12   2   4     3431.31     3414.97     32.80 o 
  14   2   4      672.58      751.09      9.00 o 
  16   2   4     2380.23     2338.77     18.91 o 
  18   2   4     3608.32     3600.98     85.90 o 
  20   2   4      348.34      406.93     21.16 o 
  22   2   4        8.69       16.47      5.67 o 
  24   2   4     1272.26     1548.62     16.18 o 
 -23   3   4       96.15      117.02      8.71 o 
 -21   3   4      584.16      581.36     14.94 o 
 -19   3   4      268.53      292.50      8.67 o 
 -17   3   4      370.81      335.69      9.68 o 
 -15   3   4     1453.97     1560.45     15.84 o 
 -13   3   4      529.84      518.30     10.98 o 
 -11   3   4      147.64      112.04     11.20 o 
  -9   3   4      731.47      647.85     39.21 o 
  -7   3   4      349.26      296.69      7.19 o 
  -5   3   4     1570.41     1446.69     16.69 o 
  -3   3   4      300.51      276.02      6.39 o 
  -1   3   4       13.43        8.84      4.84 o 
   1   3   4     2282.99     2205.91     15.09 o 
   3   3   4       87.61       70.28      6.56 o 
   5   3   4       50.41       25.58      5.48 o 
   7   3   4     1417.10     1535.82     20.54 o 
   9   3   4      231.55      193.28      5.65 o 
  11   3   4       24.45       33.92      6.09 o 
  13   3   4     1365.95     1476.95     16.81 o 
  15   3   4     1092.62     1239.57     15.47 o 
  17   3   4       12.82       32.23      6.56 o 
  19   3   4      144.14      186.73      9.96 o 
  21   3   4       70.91       95.86      7.47 o 
 -16   4   4        9.05       -2.49      7.47 o 
 -14   4   4       81.76       93.37      8.71 o 
 -12   4   4       15.57       21.16      8.71 o 
 -10   4   4       14.04       33.61      8.71 o 
  -8   4   4       96.04       78.43      8.71 o 
  -6   4   4        7.37       17.43      7.47 o 
  -4   4   4      291.15      257.78     21.79 o 
  -2   4   4       47.54       51.89      9.34 o 
   0   4   4      148.22      179.72     31.12 o 
   2   4   4       13.03       21.52      6.22 o 
   4   4   4       10.21       14.08      5.67 o 
   6   4   4        7.14       12.45      8.71 o 
   8   4   4        1.61       14.08      5.67 o 
  10   4   4        0.83       12.45      7.47 o 
  12   4   4        0.18       28.63      7.47 o 
  14   4   4        0.52        9.96      6.22 o 
 -29   1   5        1.05        2.49      6.22 o 
 -27   1   5       28.93       47.31      5.67 o 
 -25   1   5        3.45        4.23      4.52 o 
 -23   1   5     2197.11     1937.18     42.33 o 
 -21   1   5      231.36      216.72      7.92 o 
 -19   1   5       27.79       74.05     22.41 o 
 -17   1   5        3.25      -11.20     16.18 o 
 -15   1   5       25.12       17.43     14.94 o 
 -13   1   5       96.97      190.47     18.67 o 
 -11   1   5     8561.67     9244.42     75.94 o 
  -9   1   5     2143.61     2646.60     38.59 o 
  -7   1   5        1.39       25.44      3.50 o 
  -5   1   5       68.39      207.28     13.93 o 
  -3   1   5     7459.01     9476.56    167.43 o 
  -1   1   5    20513.86    20031.47     51.66 o 
   1   1   5    18753.50    20004.54     67.22 o 
   3   1   5      291.07      330.35      9.21 o 
   5   1   5     7144.58     7748.09     52.28 o 
   7   1   5      167.59      110.80     36.10 o 
   9   1   5     1818.23     2476.97     28.36 o 
  11   1   5     1782.08     1659.41     38.59 o 
  13   1   5      235.87      270.14     21.16 o 
  15   1   5      205.86      203.06      8.71 o 
  17   1   5     4271.24     4133.68     83.41 o 
  19   1   5      147.84      153.96      8.33 o 
  21   1   5      100.91      119.85      7.44 o 
  23   1   5       98.11       88.39      9.96 o 
  25   1   5       57.42       62.24      7.47 o 
  27   1   5       59.41       49.79      4.98 o 
 -28   2   5      163.18      138.18      6.22 o 
 -26   2   5      792.98      817.66     18.05 o 
 -24   2   5     2141.50     1979.81     44.19 o 
 -22   2   5     1680.81     1477.94     23.65 o 
 -20   2   5     3233.31     3019.46     21.07 o 
 -18   2   5      437.51      467.35      9.21 o 
 -16   2   5     4011.82     3974.30     21.42 o 
 -14   2   5     3932.13     4310.19    182.37 o 
 -12   2   5     5638.46     5519.76     73.45 o 
 -10   2   5     3180.01     3002.63     52.28 o 
  -8   2   5     3605.97     4108.08     54.77 o 
  -6   2   5     1941.52     2184.75     38.59 o 
  -4   2   5    11992.86    12648.11    128.84 o 
  -2   2   5     1809.71     2734.22     28.69 o 
   0   2   5    41155.89    42206.81    230.30 o 
   2   2   5     7799.55     8405.38     63.49 o 
   4   2   5     1365.64     1594.68     32.37 o 
   6   2   5     9553.31     9045.24     79.67 o 
   8   2   5     7703.09     8094.16     80.92 o 
  10   2   5     6513.02     5930.20     58.51 o 
  12   2   5     2351.23     2214.21     15.87 o 
  14   2   5      882.83      816.44     10.02 o 
  16   2   5       86.03       76.54      8.66 o 
  18   2   5     1769.71     1796.46     16.72 o 
  20   2   5     2250.01     2257.86     25.52 o 
  22   2   5     1723.51     1789.38     29.88 o 
  24   2   5      523.47      627.42     11.20 o 
 -25   3   5      937.22      954.82     11.20 o 
 -23   3   5     1406.96     1426.62     17.43 o 
 -21   3   5       85.91       75.94      9.96 o 
 -19   3   5      752.40      756.64     11.34 o 
 -17   3   5     1202.59     1151.43     13.62 o 
 -15   3   5     4896.99     4590.03     80.92 o 
 -13   3   5     6878.52     6800.74     44.82 o 
 -11   3   5     7772.86     7843.67     44.19 o 
  -9   3   5     3376.91     3218.73     21.13 o 
  -7   3   5     2184.44     1983.43     26.14 o 
  -5   3   5      585.87      563.38      8.36 o 
  -3   3   5     4362.43     4313.00     23.21 o 
  -1   3   5     5988.67     6034.23     22.81 o 
   1   3   5     4851.23     4777.91     34.94 o 
   3   3   5     1596.02     1519.34     21.28 o 
   5   3   5      415.76      425.21     11.86 o 
   7   3   5     2400.30     2514.89     21.65 o 
   9   3   5     4159.67     4024.82     24.81 o 
  11   3   5     4982.25     5068.51     25.67 o 
  13   3   5      348.25      321.87      7.84 o 
  15   3   5       14.86       30.82      6.56 o 
  17   3   5      310.07      385.30      8.80 o 
  19   3   5      971.20     1074.32     16.18 o 
 -16   4   5       39.49       -7.47      7.47 o 
 -14   4   5      427.75      489.23     12.45 o 
 -12   4   5     1794.27     1735.35     19.92 o 
 -10   4   5      807.09      765.60     14.94 o 
  -8   4   5      257.44      267.65     11.20 o 
  -6   4   5        7.95        8.43      5.67 o 
  -4   4   5     2764.09     2739.04     67.85 o 
  -2   4   5     1645.23     1603.94     14.35 o 
   0   4   5     2357.64     2272.38     16.45 o 
   2   4   5      912.33      815.02     32.37 o 
   4   4   5       32.88       57.02      7.47 o 
   6   4   5     1044.05     1182.41     34.86 o 
   8   4   5     2065.29     2242.55     24.90 o 
  10   4   5      828.06      871.41     14.94 o 
  12   4   5      711.76      790.49     12.45 o 
  14   4   5      294.37      288.81      8.71 o 
 -30   0   6     3310.53     3199.32     24.90 o 
 -28   0   6     1107.32     1094.24     17.43 o 
 -26   0   6       62.37       90.88      9.96 o 
 -24   0   6      895.81      616.21     16.18 o 
 -22   0   6     2210.80     2378.95     27.39 o 
 -20   0   6    15386.02    16167.16     64.73 o 
 -18   0   6    16573.79    16226.91    108.30 o 
 -16   0   6     2061.20     1927.06     36.10 o 
 -14   0   6      650.37      724.52     22.41 o 
 -12   0   6     1951.46     2472.32     34.86 o 
 -10   0   6    35632.61    35984.28    115.77 o 
  -8   0   6    82205.06    87916.62    677.21 o 
  -6   0   6    64603.11    71404.63    578.87 o 
  -4   0   6     8080.66     8941.60    123.24 o 
  -2   0   6    17701.44    17085.87     67.22 o 
   0   0   6       55.31       67.22      8.71 o 
   2   0   6    57060.35    56538.37    135.69 o 
   4   0   6    27298.21    24999.53     99.59 o 
   6   0   6    23480.64    24540.17    109.55 o 
   8   0   6       78.86      173.04     13.69 o 
  10   0   6     1329.64     1275.99     32.37 o 
  12   0   6    10389.08    10612.54     87.14 o 
  14   0   6     4772.17     4518.89     61.00 o 
  16   0   6    11646.27    13189.78    142.54 o 
  18   0   6      548.49      439.44     13.69 o 
  20   0   6      656.94      617.46     16.18 o 
  22   0   6     1107.18     1170.18     19.92 o 
  24   0   6     1340.09     1414.17     18.67 o 
  26   0   6     1592.42     1803.82     16.18 o 
 -31   1   6      722.99      830.33     11.20 o 
 -29   1   6     1337.05     1471.44     18.67 o 
 -27   1   6     2317.95     2118.02     34.86 o 
 -25   1   6      328.22      263.77      6.68 o 
 -23   1   6     1885.07     1885.26     23.01 o 
 -21   1   6     4191.94     4002.85     48.55 o 
 -19   1   6     9784.84     9844.34    212.87 o 
 -17   1   6     9060.58     8715.35     92.12 o 
 -15   1   6     2049.38     2121.26     44.82 o 
 -13   1   6    11294.76    12318.01     94.61 o 
 -11   1   6     3499.59     3571.54     48.55 o 
  -9   1   6     9793.44     9296.71     69.71 o 
  -7   1   6    38531.48    38650.93    343.58 o 
  -5   1   6     8775.15     8599.15     32.37 o 
  -3   1   6      780.20      635.99     30.50 o 
  -1   1   6     7907.31     8185.01     28.72 o 
   1   1   6    34918.96    36590.70    141.29 o 
   3   1   6    30254.54    31176.57     78.60 o 
   5   1   6    24218.16    25420.42     76.73 o 
   7   1   6      524.46      591.31     19.92 o 
   9   1   6     9238.98    10056.45    421.39 o 
  11   1   6     7408.17     7360.93     80.92 o 
  13   1   6    14430.38    13655.00    114.53 o 
  15   1   6     8858.59     8879.18     32.29 o 
  17   1   6     2810.66     2932.11     49.79 o 
  19   1   6      888.02      880.85     13.12 o 
  21   1   6     1400.58     1491.08     17.43 o 
  23   1   6     2166.25     2380.20     26.14 o 
  25   1   6     1760.79     2087.65     19.92 o 
 -28   2   6      443.39      362.08     21.79 o 
 -26   2   6       46.71       42.40      5.67 o 
 -24   2   6      371.84      354.79      8.67 o 
 -22   2   6      786.39      805.01     19.30 o 
 -20   2   6     1743.44     1735.20     16.27 o 
 -18   2   6     7501.56     7148.06     44.82 o 
 -16   2   6     1226.26     1270.09     20.62 o 
 -14   2   6       12.39        1.84      7.98 o 
 -12   2   6     2101.10     1885.98     44.82 o 
 -10   2   6     7276.74     7416.95     78.43 o 
  -8   2   6    30023.08    30210.56    146.89 o 
  -6   2   6     4019.50     4924.71     57.26 o 
  -4   2   6      145.36       68.68     10.13 o 
  -2   2   6     4189.12     4203.33     72.83 o 
   0   2   6      387.57      425.40     14.94 o 
   2   2   6    16648.55    15527.29     88.39 o 
   4   2   6    18795.05    18549.84    107.06 o 
   6   2   6     1239.27     1010.84     29.88 o 
   8   2   6      117.29      110.79     17.43 o 
  10   2   6     1171.67     1130.44     17.46 o 
  12   2   6     3991.61     3902.75     18.41 o 
  14   2   6     4269.80     4079.70     33.61 o 
  16   2   6     2422.87     2390.40     27.64 o 
  18   2   6      178.40      205.98      7.78 o 
  20   2   6       83.58      107.29      6.88 o 
  22   2   6     1582.20     1907.23     14.08 o 
  24   2   6      500.27      611.23      8.71 o 
 -25   3   6        0.98       -2.49      6.22 o 
 -23   3   6       15.65        2.49      8.71 o 
 -21   3   6       15.47       -1.24      9.96 o 
 -19   3   6     1487.72     1751.00     15.77 o 
 -17   3   6       78.87       51.77      7.44 o 
 -15   3   6      273.04      347.32     14.94 o 
 -13   3   6       12.92        1.24     11.20 o 
 -11   3   6      517.12      506.54     14.32 o 
  -9   3   6      408.88      359.72     25.52 o 
  -7   3   6      478.66      474.88     10.09 o 
  -5   3   6      607.48      512.09     10.08 o 
  -3   3   6      123.20      187.47      6.20 o 
  -1   3   6      810.17      819.25      9.16 o 
   1   3   6       82.58       90.84      6.02 o 
   3   3   6      501.78      433.67      8.01 o 
   5   3   6     1293.49     1221.04     21.79 o 
   7   3   6       59.52       71.78      8.05 o 
   9   3   6      640.08      678.93     13.39 o 
  11   3   6       97.16      112.20      6.54 o 
  13   3   6       69.37      100.20      8.36 o 
  15   3   6      510.89      657.87      8.62 o 
  17   3   6       35.10       33.57      4.51 o 
  19   3   6       21.05       29.88      7.47 o 
 -18   4   6        7.52        1.24      4.98 o 
 -16   4   6      168.47       77.18      7.47 o 
 -14   4   6       57.71       57.26      8.71 o 
 -12   4   6       98.00      102.08      8.71 o 
 -10   4   6       52.94       63.49      8.71 o 
  -8   4   6       43.27       44.82      8.71 o 
  -6   4   6       16.63       12.37      6.56 o 
  -4   4   6       88.56       97.30      6.88 o 
  -2   4   6       48.35       58.18      6.88 o 
   0   4   6      135.79      119.48     14.32 o 
   2   4   6        2.66       11.30      6.85 o 
   4   4   6       14.00       17.43      5.28 o 
   6   4   6        8.05       22.63      7.47 o 
   8   4   6       67.11       78.26      5.67 o 
  10   4   6       38.72       64.73      8.71 o 
  12   4   6       10.43       22.41      7.47 o 
 -31   1   7       16.66      159.34      6.22 o 
 -29   1   7      182.61      214.12      9.96 o 
 -27   1   7      174.12      156.56      6.56 o 
 -25   1   7      239.94      235.53      7.39 o 
 -23   1   7     1235.64     1009.05     16.30 o 
 -21   1   7      275.03      214.03     28.63 o 
 -19   1   7      247.53      225.18     25.52 o 
 -17   1   7      242.19      248.97     23.65 o 
 -15   1   7     4763.45     4416.81     62.24 o 
 -13   1   7     2842.60     3076.08     48.55 o 
 -11   1   7     1147.00     1075.57     28.63 o 
  -9   1   7        0.46       44.82     12.45 o 
  -7   1   7       99.55      178.38     57.26 o 
  -5   1   7     4030.82     4536.23     22.13 o 
  -3   1   7     8429.56     8282.72     43.41 o 
  -1   1   7     1359.23     1941.40     15.90 o 
   1   1   7    10337.18    10136.60     44.87 o 
   3   1   7     1186.01      974.22     24.90 o 
   5   1   7     1349.77     1459.73     20.56 o 
   7   1   7     4969.18     4914.76     52.28 o 
   9   1   7     1434.09     1468.60     24.46 o 
  11   1   7      707.66      622.44     27.39 o 
  13   1   7       68.86       81.61      5.39 o 
  15   1   7      116.83       90.12      6.29 o 
  17   1   7       52.57       40.28      6.56 o 
  19   1   7     1020.54      909.31     12.74 o 
  21   1   7      977.43     1000.88     18.67 o 
  23   1   7      204.82      239.02     11.20 o 
  25   1   7      177.56      184.24      7.47 o 
 -28   2   7      520.81      471.57     32.99 o 
 -26   2   7     1763.48     1483.39     57.26 o 
 -24   2   7      846.18      758.07     26.76 o 
 -22   2   7      784.99      644.73     13.69 o 
 -20   2   7      502.50      442.06      9.21 o 
 -18   2   7     2638.00     2540.55     81.54 o 
 -16   2   7     3229.25     3152.58     19.31 o 
 -14   2   7     5733.84     6278.16    293.79 o 
 -12   2   7     1094.27     1013.33     36.10 o 
 -10   2   7       27.50       14.94     16.18 o 
  -8   2   7      517.10      459.36     23.65 o 
  -6   2   7     8245.18     9642.78     80.92 o 
  -4   2   7    16597.06    18576.04     79.58 o 
  -2   2   7     2387.28     2475.56     23.06 o 
   0   2   7      445.11      530.13     15.64 o 
   2   2   7       13.62       28.63     12.45 o 
   4   2   7     3844.67     3552.87     49.79 o 
   6   2   7     6510.20     6335.16     70.96 o 
   8   2   7     7220.97     6949.85    166.81 o 
  10   2   7     1602.07     1635.99     11.54 o 
  12   2   7        3.59       14.02      5.07 o 
  14   2   7     3542.57     3055.55     21.13 o 
  16   2   7     1806.06     1988.76     43.57 o 
  18   2   7     3774.00     3631.76     41.08 o 
  20   2   7      407.01      471.23      9.21 o 
  22   2   7       62.22      107.06      7.47 o 
 -25   3   7      697.88      643.60      9.96 o 
 -23   3   7      254.30      236.53     11.20 o 
 -21   3   7      253.36      265.44      7.78 o 
 -19   3   7        2.66       10.35      8.09 o 
 -17   3   7     2776.28     2899.99     20.67 o 
 -15   3   7     4168.24     3891.47     33.61 o 
 -13   3   7     3613.17     3332.52     32.37 o 
 -11   3   7      338.42      416.25     19.92 o 
  -9   3   7      241.76      215.26     10.58 o 
  -7   3   7     4267.33     4264.78     70.96 o 
  -5   3   7     6662.99     6233.00     79.67 o 
  -3   3   7     8379.16     8367.86     32.93 o 
  -1   3   7     3992.79     3953.31     29.11 o 
   1   3   7        2.61       17.64      5.66 o 
   3   3   7     3620.59     3660.59     36.72 o 
   5   3   7     4582.77     4136.75     42.33 o 
   7   3   7     4518.81     4394.74    133.82 o 
   9   3   7     2737.57     2628.24     27.39 o 
  11   3   7      303.62      308.82      7.93 o 
  13   3   7        1.35       11.66      5.66 o 
  15   3   7     1018.99     1101.83     10.78 o 
  17   3   7     2297.70     2542.76     16.81 o 
 -18   4   7     1021.90      880.12      9.96 o 
 -16   4   7     1717.99     1554.85     16.18 o 
 -14   4   7     1162.56     1154.00     16.18 o 
 -12   4   7      909.53      896.31     14.94 o 
 -10   4   7        6.72       26.14      8.71 o 
  -8   4   7      120.70      103.32      9.96 o 
  -6   4   7     1843.93     1927.64     25.52 o 
  -4   4   7     1220.57     1002.68     12.23 o 
  -2   4   7     2632.87     2951.27     63.49 o 
   0   4   7      204.34      171.67     10.58 o 
   2   4   7        1.05       16.57      5.67 o 
   4   4   7      712.06      746.99     28.63 o 
   6   4   7     2070.46     2194.82     54.15 o 
   8   4   7     2116.81     2238.47     14.00 o 
  10   4   7      421.62      405.83     11.20 o 
  12   4   7       66.28       93.37      7.47 o 
 -32   0   8     1285.67     1343.22     12.45 o 
 -30   0   8     1230.17     1050.67     14.94 o 
 -28   0   8      606.21      431.97     12.45 o 
 -26   0   8      351.50      397.11     13.69 o 
 -24   0   8     5028.01     5207.30     39.84 o 
 -22   0   8     8916.38     8678.00     49.79 o 
 -20   0   8     7712.80     8716.60     48.55 o 
 -18   0   8     2159.31     1938.27     39.84 o 
 -16   0   8     1074.49     1229.93     29.88 o 
 -14   0   8    13287.29    13269.09     87.14 o 
 -12   0   8    56882.84    58262.51    168.06 o 
 -10   0   8    17656.73    18349.42     90.88 o 
  -8   0   8    10827.04    11365.68     68.47 o 
  -6   0   8     3427.48     4156.63     42.33 o 
  -4   0   8      792.98      850.78     13.12 o 
  -2   0   8    82125.09    81926.29    708.33 o 
   0   0   8    62752.11    61443.16    618.70 o 
   2   0   8    25925.31    25396.64    105.81 o 
   4   0   8    35517.00    35153.95    131.96 o 
   6   0   8      992.90      921.21     26.14 o 
   8   0   8    28130.00    28099.26    141.92 o 
  10   0   8    19850.18    17900.02    122.00 o 
  12   0   8    20576.81    20196.81    128.22 o 
  14   0   8     1999.78     2073.64     56.02 o 
  16   0   8      791.64      849.00     17.43 o 
  18   0   8     5601.14     6320.22     43.57 o 
  20   0   8     6695.43     7576.29     47.31 o 
  22   0   8     7904.62     7703.27     43.57 o 
  24   0   8     2282.48     2901.80     22.41 o 
 -31   1   8      945.97      937.39     12.45 o 
 -29   1   8      289.20      277.30      6.56 o 
 -27   1   8        5.49        4.21      5.67 o 
 -25   1   8     2441.45     2391.17     36.66 o 
 -23   1   8     5024.27     4709.35     54.15 o 
 -21   1   8     7673.55     7235.26     42.95 o 
 -19   1   8     2491.99     2507.47    171.17 o 
 -17   1   8      658.77      497.95     27.39 o 
 -15   1   8      745.28      673.48     28.63 o 
 -13   1   8     8971.87     8255.99     78.43 o 
 -11   1   8    53340.13    53662.71    184.24 o 
  -9   1   8    10206.21    11558.70    253.95 o 
  -7   1   8     2141.42     2075.61     19.34 o 
  -5   1   8      545.88      398.38      8.29 o 
  -3   1   8     9973.52    11231.53     52.99 o 
  -1   1   8    24250.60    21653.62    288.81 o 
   1   1   8    14957.43    15853.10    160.59 o 
   3   1   8    10022.71     9644.86     49.68 o 
   5   1   8     3433.61     3510.80     32.79 o 
   7   1   8      439.18      515.38     21.16 o 
   9   1   8    10859.26    10375.94    308.73 o 
  11   1   8    16476.76    16027.73    125.73 o 
  13   1   8     6062.45     6089.81     28.13 o 
  15   1   8     1056.32     1107.98     13.62 o 
  17   1   8     3606.49     3838.65     67.85 o 
  19   1   8     3067.90     2880.82     21.07 o 
  21   1   8      532.70      651.07     16.18 o 
  23   1   8     2935.87     3628.80     28.63 o 
  25   1   8       36.07       41.08      4.98 o 
 -28   2   8       89.42       99.39      8.09 o 
 -26   2   8      248.22      285.34     14.94 o 
 -24   2   8      761.00      725.19     10.98 o 
 -22   2   8     3189.31     3210.40     50.42 o 
 -20   2   8      528.02      501.68     14.94 o 
 -18   2   8      271.24      236.55      7.92 o 
 -16   2   8      372.45      358.78      9.21 o 
 -14   2   8     3494.09     3836.09    161.83 o 
 -12   2   8     5920.74     5599.44     74.69 o 
 -10   2   8     3231.95     3154.51     53.53 o 
  -8   2   8      989.38     1015.82     32.37 o 
  -6   2   8      433.94      458.11     22.41 o 
  -4   2   8      321.70      151.33     12.23 o 
  -2   2   8    13063.45    15721.98    200.42 o 
   0   2   8    44004.58    43195.40    451.89 o 
   2   2   8      210.50      237.77     17.43 o 
   4   2   8       11.56       22.41     13.69 o 
   6   2   8       45.26       22.41     14.94 o 
   8   2   8     4323.17     4452.32     57.26 o 
  10   2   8     5544.47     5045.88     20.36 o 
  12   2   8     3809.31     3950.79     30.50 o 
  14   2   8      607.23      542.25     19.92 o 
  16   2   8       73.29       78.40      6.88 o 
  18   2   8      260.68      300.15      8.67 o 
  20   2   8     4528.62     5241.08     82.78 o 
  22   2   8      596.25      795.47     12.45 o 
 -25   3   8       93.15      117.02      7.47 o 
 -23   3   8      282.48      290.06     11.20 o 
 -21   3   8      298.71      290.73     11.20 o 
 -19   3   8      814.53      910.40     12.23 o 
 -17   3   8      787.06      765.60     17.43 o 
 -15   3   8      610.40      632.40     16.18 o 
 -13   3   8      359.61      302.87     30.50 o 
 -11   3   8     2134.89     1984.86     17.15 o 
  -9   3   8      464.21      398.11     15.56 o 
  -7   3   8      724.24      682.98     11.44 o 
  -5   3   8       74.07      105.66      7.44 o 
  -3   3   8       30.63       18.78      5.24 o 
  -1   3   8      165.58      154.63      6.13 o 
   1   3   8     3834.18     3743.58     87.14 o 
   3   3   8     2359.86     2131.92     19.44 o 
   5   3   8      213.35      175.58      9.21 o 
   7   3   8       39.56       66.10      6.37 o 
   9   3   8      414.77      398.67     11.20 o 
  11   3   8     1241.25     1352.73     16.24 o 
  13   3   8       29.52       42.12      5.96 o 
  15   3   8       56.04       66.30      5.24 o 
  17   3   8        1.89       11.20      6.22 o 
 -18   4   8       72.07       43.57      6.22 o 
 -16   4   8      361.88      326.16      9.96 o 
 -14   4   8        1.56       23.65      7.47 o 
 -12   4   8       99.71      134.45      9.96 o 
 -10   4   8       22.35       31.12      8.71 o 
  -8   4   8       23.35       29.62      8.09 o 
  -6   4   8      120.79       90.33      7.44 o 
  -4   4   8       91.08       78.31      6.88 o 
  -2   4   8        3.80       32.37      9.96 o 
   0   4   8       18.03       63.03      6.21 o 
   2   4   8      223.45      244.97      7.78 o 
   4   4   8       10.64       41.08      5.98 o 
   6   4   8      123.01      157.48      7.04 o 
   8   4   8        5.45       16.70      5.06 o 
  10   4   8      162.14      151.87      8.71 o 
 -31   1   9      158.62      164.32      7.47 o 
 -29   1   9      358.52      329.17      8.09 o 
 -27   1   9     1152.34      951.46     14.32 o 
 -25   1   9     1137.88      907.90     14.32 o 
 -23   1   9      334.24      311.22     13.69 o 
 -21   1   9      675.84      651.81     18.67 o 
 -19   1   9     2372.69     2352.55    115.15 o 
 -17   1   9      862.59      871.41     33.61 o 
 -15   1   9     4371.66     4479.05     63.49 o 
 -13   1   9     3316.98     3515.52     53.53 o 
 -11   1   9     4776.18     4837.57     57.26 o 
  -9   1   9      743.64      760.42     24.28 o 
  -7   1   9    17253.79    17789.77     59.48 o 
  -5   1   9     3554.48     4421.62     30.14 o 
  -3   1   9       31.31        9.01      5.27 o 
  -1   1   9     1655.81     2046.43     22.33 o 
   1   1   9      201.07      196.21     52.91 o 
   3   1   9     7483.88     7305.60     47.93 o 
   5   1   9    17612.53    18761.47    702.11 o 
   7   1   9     2027.47     2070.58     59.75 o 
   9   1   9        0.85       12.29     10.58 o 
  11   1   9      260.89      176.03      8.39 o 
  13   1   9     1159.75     1156.64     13.62 o 
  15   1   9     3622.35     3256.31     22.43 o 
  17   1   9       62.24       87.97     11.83 o 
  19   1   9      712.13      740.70     17.43 o 
  21   1   9      884.10      922.45     17.43 o 
  23   1   9      349.63      364.75      9.96 o 
 -28   2   9      634.59      531.91     35.48 o 
 -26   2   9      173.82      134.01      9.96 o 
 -24   2   9       15.76       17.87      7.47 o 
 -22   2   9      535.89      458.60     10.09 o 
 -20   2   9      507.96      444.42     14.94 o 
 -18   2   9     3313.05     3052.69     53.53 o 
 -16   2   9     3379.84     3612.86     22.43 o 
 -14   2   9      111.20      129.66     16.81 o 
 -12   2   9     1218.94     1506.30     41.08 o 
 -10   2   9     5954.22     6439.72     75.94 o 
  -8   2   9    16972.30    18167.67    122.00 o 
  -6   2   9     1350.82     1634.92     52.28 o 
  -4   2   9     7202.16     8145.56     52.02 o 
  -2   2   9        2.90      156.52    101.46 o 
   0   2   9    10796.56    10789.29    362.88 o 
   2   2   9       28.55       57.26     13.69 o 
   4   2   9     4108.54     3635.03     56.02 o 
   6   2   9     3025.80     2805.58     22.48 o 
   8   2   9     1225.00     1114.44     11.80 o 
  10   2   9       13.12       14.57      4.31 o 
  12   2   9     2202.18     1901.40     13.66 o 
  14   2   9     1495.94     1399.29     25.52 o 
  16   2   9     2738.96     2764.80     39.21 o 
  18   2   9      236.24      253.54      8.33 o 
  20   2   9      155.50      192.96      9.96 o 
  22   2   9      259.45      347.32      7.47 o 
 -25   3   9      238.37      236.53      8.71 o 
 -23   3   9      302.77      261.42     11.20 o 
 -21   3   9      325.95      329.89      9.34 o 
 -19   3   9     7053.52     6679.21     28.52 o 
 -17   3   9     1417.74     1173.91     19.92 o 
 -15   3   9      513.62      603.76     16.18 o 
 -13   3   9        8.40       17.43      7.04 o 
 -11   3   9      959.41      838.20     11.86 o 
  -9   3   9     1655.32     1573.66     15.84 o 
  -7   3   9     3427.98     3264.67     60.38 o 
  -5   3   9     3739.80     3614.68     23.31 o 
  -3   3   9      953.86      859.44     10.73 o 
  -1   3   9     2735.55     2690.22     32.37 o 
   1   3   9    12180.44    11675.81     51.66 o 
   3   3   9    10937.65    10449.63    230.30 o 
   5   3   9     1662.12     1742.65     28.01 o 
   7   3   9      964.06      830.12     42.95 o 
   9   3   9       95.32       96.57     10.58 o 
  11   3   9      334.08      514.13     12.58 o 
  13   3   9      694.68      824.14     10.19 o 
  15   3   9     3382.82     3767.98     59.75 o 
  17   3   9     1247.52     1208.77     13.69 o 
 -18   4   9      370.49      298.77      7.47 o 
 -16   4   9     4130.71     3893.96     23.65 o 
 -14   4   9      197.74      194.20      8.71 o 
 -12   4   9        1.10       12.45      8.71 o 
 -10   4   9     1235.15     1231.18     17.43 o 
  -8   4   9     2820.81     2766.15     42.95 o 
  -6   4   9     2586.25     2638.69     25.52 o 
  -4   4   9     2307.59     2277.23     69.71 o 
  -2   4   9      117.92      149.38     12.45 o 
   0   4   9      229.29      249.06      8.71 o 
   2   4   9      375.07      464.04     18.67 o 
   4   4   9     3449.87     3621.69     20.02 o 
   6   4   9     1725.33     1735.91     26.76 o 
   8   4   9      247.85      191.64     15.56 o 
  10   4   9      119.80      131.96      8.71 o 
 -32   0  10      823.44      754.39     11.20 o 
 -30   0  10        5.30        3.73      6.22 o 
 -28   0  10      210.01      404.58     12.45 o 
 -26   0  10     6039.62     5447.56     39.84 o 
 -24   0  10    17061.57    15331.85     68.47 o 
 -22   0  10     2041.34     1963.16     24.90 o 
 -20   0  10     1678.94     1752.78     23.65 o 
 -18   0  10     1427.55     1324.54     34.86 o 
 -16   0  10    19348.91    19894.30    117.02 o 
 -14   0  10    27677.86    29585.63    135.69 o 
 -12   0  10    12023.86    13256.65     87.14 o 
 -10   0  10     8820.55     9143.59     69.71 o 
  -8   0  10     7513.57     9828.27     70.96 o 
  -6   0  10    21263.98    22539.81     68.76 o 
  -4   0  10    76954.95    73748.68    532.18 o 
  -2   0  10    19984.40    20148.26    100.83 o 
   0   0  10    12455.52    12076.51     78.43 o 
   2   0  10     2698.02     2784.78     41.08 o 
   4   0  10       20.56       75.94     12.45 o 
   6   0  10    59267.47    58500.28    206.65 o 
   8   0  10    31312.94    30264.09    161.83 o 
  10   0  10     5846.42     5079.08     70.96 o 
  12   0  10     2568.32     2576.38    154.36 o 
  14   0  10      160.13      131.97      9.41 o 
  16   0  10     6490.93     6457.15     44.82 o 
  18   0  10     6494.81     6501.97     44.82 o 
  20   0  10     3191.49     3374.85     29.88 o 
  22   0  10     1732.57     1928.31     19.92 o 
 -31   1  10      148.37      113.28      6.22 o 
 -29   1  10      967.40     1071.71     18.05 o 
 -27   1  10     2788.75     2614.61     21.79 o 
 -25   1  10      742.19      821.33     20.54 o 
 -23   1  10     3918.76     3485.64     34.86 o 
 -21   1  10     1593.72     1509.94     47.31 o 
 -19   1  10      244.25      263.76     28.01 o 
 -17   1  10     5239.61     4843.80     69.71 o 
 -15   1  10     8790.70     8288.36     84.65 o 
 -13   1  10    10493.87     9514.56     85.90 o 
 -11   1  10    24041.64    24141.81    128.22 o 
  -9   1  10     4758.77     5241.79    130.71 o 
  -7   1  10    28355.79    29279.22     81.84 o 
  -5   1  10    25953.63    27416.38     70.55 o 
  -3   1  10    19366.35    17855.19    100.21 o 
  -1   1  10    12211.54    12577.12    151.25 o 
   1   1  10    13680.66    13321.83     61.17 o 
   3   1  10     1036.61      999.26     19.79 o 
   5   1  10     8528.51     8145.20    156.23 o 
   7   1  10    11298.80    10221.94    252.09 o 
   9   1  10    10488.64    10461.23    414.54 o 
  11   1  10     5137.20     4713.39     23.69 o 
  13   1  10       66.36      105.58      8.45 o 
  15   1  10       38.72       38.86      6.85 o 
  17   1  10     6476.61     6576.50     52.28 o 
  19   1  10     2163.73     2276.87     27.39 o 
  21   1  10     1236.48     1420.40     19.92 o 
  23   1  10      149.65      169.30      7.47 o 
 -28   2  10       85.62       82.16      7.47 o 
 -26   2  10      824.88      847.33     15.56 o 
 -24   2  10      403.13      392.07      9.96 o 
 -22   2  10     1020.37      969.29     25.52 o 
 -20   2  10     5183.20     4596.07     38.59 o 
 -18   2  10     1712.46     1635.19     33.61 o 
 -16   2  10     4821.80     5171.54     26.84 o 
 -14   2  10     5268.79     5601.77     82.16 o 
 -12   2  10      127.82      123.24     19.92 o 
 -10   2  10     1157.03     1019.55     34.86 o 
  -8   2  10       20.09       24.90     14.94 o 
  -6   2  10      353.76      336.84     21.79 o 
  -4   2  10     6048.76     5895.81     46.21 o 
  -2   2  10     5633.09     6652.55    199.80 o 
   0   2  10     4547.36     4390.49    140.67 o 
   2   2  10        0.91       13.69     14.94 o 
   4   2  10     1411.00     1466.46     38.59 o 
   6   2  10     4724.71     4710.57     50.17 o 
   8   2  10     4735.46     4368.00     18.92 o 
  10   2  10      424.92      476.26      9.68 o 
  12   2  10      311.22      231.90      8.01 o 
  14   2  10       45.41       56.46      7.23 o 
  16   2  10      712.78      801.93     13.69 o 
  18   2  10     2179.29     2579.38     26.14 o 
  20   2  10      924.17     1216.24     16.18 o 
 -25   3  10      241.34      313.71      8.71 o 
 -23   3  10     1040.79     1101.71     16.18 o 
 -21   3  10      152.62      140.17     11.83 o 
 -19   3  10      596.66      595.05     14.94 o 
 -17   3  10      200.42      155.61     11.20 o 
 -15   3  10      770.82      820.37     17.43 o 
 -13   3  10     1364.96     1162.71     19.92 o 
 -11   3  10      694.55      656.24     11.34 o 
  -9   3  10      215.28      216.65      9.34 o 
  -7   3  10      443.51      395.12     10.09 o 
  -5   3  10     1311.79     1185.59     16.84 o 
  -3   3  10     4076.59     3816.70     68.82 o 
  -1   3  10       44.76       50.27      7.44 o 
   1   3  10     1308.21     1307.87     27.39 o 
   3   3  10        0.67       34.56      8.05 o 
   5   3  10     1558.10     1573.55     46.68 o 
   7   3  10     1403.98     1248.53     47.31 o 
   9   3  10      190.27      227.20      9.96 o 
  11   3  10      830.44      819.12     12.91 o 
  13   3  10      118.15      105.14     13.69 o 
  15   3  10      309.60      351.05     11.20 o 
  17   3  10      280.84      337.36      7.47 o 
 -18   4  10       23.22       -2.49      4.98 o 
 -16   4  10      219.04      240.26      8.71 o 
 -14   4  10       13.05       28.63      7.47 o 
 -12   4  10       85.13       99.59      8.71 o 
 -10   4  10       10.30       22.41      8.71 o 
  -8   4  10        4.80       29.90      7.04 o 
  -6   4  10      274.36      301.31      8.80 o 
  -4   4  10      227.68      230.30      8.33 o 
  -2   4  10      433.08      489.23     16.18 o 
   0   4  10      171.59      136.76      7.14 o 
   2   4  10       88.41       86.10      6.88 o 
   4   4  10       82.18      105.87      6.88 o 
   6   4  10       48.67       44.88      5.67 o 
   8   4  10       10.00       24.92      4.14 o 
 -31   1  11      280.49      239.02      8.71 o 
 -29   1  11      162.29      120.77      5.67 o 
 -27   1  11      121.45       86.92      6.70 o 
 -25   1  11       55.52       72.20      9.96 o 
 -23   1  11     2141.05     1765.23     26.14 o 
 -21   1  11     5074.33     4639.37     35.28 o 
 -19   1  11       66.10       70.90      9.96 o 
 -17   1  11      167.39      114.53     19.92 o 
 -15   1  11        1.26       -4.98     14.94 o 
 -13   1  11     3118.41     3378.58     53.53 o 
 -11   1  11     4853.30     4850.02     61.00 o 
  -9   1  11     2203.08     2655.30     64.11 o 
  -7   1  11    10765.05    11579.20     93.99 o 
  -5   1  11       32.58       49.18      6.19 o 
  -3   1  11     5864.51     5756.89     39.87 o 
  -1   1  11     1612.16     1701.13     23.21 o 
   1   1  11     8258.24     7869.49     50.17 o 
   3   1  11     2744.33     2643.98     55.40 o 
   5   1  11      782.74      784.74     19.31 o 
   7   1  11      420.80      367.84     33.61 o 
   9   1  11     1397.34     1495.03     19.05 o 
  11   1  11     2357.39     2156.29     31.39 o 
  13   1  11     1759.32     1589.99     24.90 o 
  15   1  11      416.56      411.48     10.09 o 
  17   1  11      417.79      341.10     12.45 o 
  19   1  11      995.20      994.65     17.43 o 
  21   1  11      646.42      648.58     13.69 o 
  23   1  11      317.63      367.24      8.71 o 
 -28   2  11      155.93       67.22      7.47 o 
 -26   2  11       76.42       64.39      9.96 o 
 -24   2  11      382.71      447.49      9.21 o 
 -22   2  11      935.80      682.19     16.18 o 
 -20   2  11       46.55       64.73      9.96 o 
 -18   2  11     4949.66     4971.30    103.95 o 
 -16   2  11      893.09     1000.91     12.57 o 
 -14   2  11     1494.80     1565.67     29.88 o 
 -12   2  11     1360.63     1390.52     41.08 o 
 -10   2  11     6160.84     6611.52     80.92 o 
  -8   2  11     5263.74     5860.86     73.45 o 
  -6   2  11     1178.12     1189.31     20.31 o 
  -4   2  11        2.04        5.03      9.11 o 
  -2   2  11     2789.95     3056.51    123.86 o 
   0   2  11     3916.16     4195.06    187.35 o 
   2   2  11     8412.03     8262.22     84.65 o 
   4   2  11     2102.56     2212.49     21.26 o 
   6   2  11      845.05      813.44      9.00 o 
   8   2  11      454.84      435.96     10.96 o 
  10   2  11     2567.40     2349.61     15.32 o 
  12   2  11     3199.09     2880.09     20.67 o 
  14   2  11      459.21      479.16     15.56 o 
  16   2  11      412.14      348.56     12.45 o 
  18   2  11       24.62       19.92      7.47 o 
  20   2  11       18.78       16.18      4.98 o 
 -25   3  11       10.35        4.98      6.22 o 
 -23   3  11      149.57       95.86      9.96 o 
 -21   3  11     3094.30     2981.23     17.34 o 
 -19   3  11     5387.72     5064.14     33.61 o 
 -17   3  11      180.31      160.59     11.20 o 
 -15   3  11       20.89       56.02      9.96 o 
 -13   3  11     2138.62     1929.55     26.14 o 
 -11   3  11     2979.74     2892.79     92.12 o 
  -9   3  11     3182.88     2959.25     37.35 o 
  -7   3  11     4108.48     3959.97     72.20 o 
  -5   3  11      242.24      217.15      9.26 o 
  -3   3  11      144.67      159.69      8.80 o 
  -1   3  11     3015.94     2998.89     21.23 o 
   1   3  11     4190.07     3926.72     94.61 o 
   3   3  11     3304.97     2973.93     22.72 o 
   5   3  11      804.05      689.00     13.12 o 
   7   3  11       16.76       29.05      5.91 o 
   9   3  11     1596.43     1795.24     37.97 o 
  11   3  11     1947.85     2180.95     21.16 o 
  13   3  11     1896.09     1968.54     16.66 o 
  15   3  11      469.70      439.44     11.20 o 
 -16   4  11        6.74       12.45      6.22 o 
 -14   4  11      169.30      131.96      8.71 o 
 -12   4  11     1449.06     1371.85     17.43 o 
 -10   4  11     1778.12     1841.17     21.16 o 
  -8   4  11     2090.54     2007.39     15.84 o 
  -6   4  11      547.81      542.20     10.09 o 
  -4   4  11       62.60      110.35      7.44 o 
  -2   4  11     3899.90     3957.45     34.86 o 
   0   4  11     2187.34     2017.12    176.77 o 
   2   4  11     1747.59     1728.52    114.53 o 
   4   4  11      744.35      731.91     10.45 o 
   6   4  11       27.37       37.35      5.28 o 
 -32   0  12      136.13      122.00      6.22 o 
 -30   0  12     1745.49     1768.96     19.92 o 
 -28   0  12     2549.33     2199.69     24.90 o 
 -26   0  12     6390.50     6113.57     42.33 o 
 -24   0  12      865.40      693.39     16.18 o 
 -22   0  12      155.14       92.12      9.96 o 
 -20   0  12     8908.45     9968.57    125.73 o 
 -18   0  12     8673.11     8082.96     82.16 o 
 -16   0  12    22816.80    23493.23    134.45 o 
 -14   0  12    17779.41    17466.80    110.79 o 
 -12   0  12     1072.51     1487.62     33.61 o 
 -10   0  12    18821.26    21312.21    115.77 o 
  -8   0  12    19637.41    20933.77    110.79 o 
  -6   0  12    32515.65    35151.21    117.02 o 
  -4   0  12    31665.77    31923.21    168.68 o 
  -2   0  12    12292.00    12261.99     87.14 o 
   0   0  12      117.37       94.61     14.94 o 
   2   0  12    22029.16    20845.39    120.75 o 
   4   0  12    27253.07    25226.09    138.18 o 
   6   0  12     3301.94     2364.01     47.31 o 
   8   0  12    14026.43    12657.86    113.28 o 
  10   0  12     1316.89     1394.08     64.11 o 
  12   0  12     2517.07     2460.15     87.76 o 
  14   0  12     8890.49     8898.35     52.28 o 
  16   0  12     4663.12     4582.38     37.35 o 
  18   0  12     4236.97     4464.11     34.86 o 
  20   0  12      241.57      253.95      9.96 o 
  22   0  12      121.07       85.90      6.22 o 
 -31   1  12      140.80      190.47      7.47 o 
 -29   1  12     1042.46     1073.34     11.34 o 
 -27   1  12     2932.01     2712.33     31.74 o 
 -25   1  12     1823.69     1557.34     23.65 o 
 -23   1  12     1239.44     1035.73     21.16 o 
 -21   1  12     1718.96     1736.60     24.90 o 
 -19   1  12     1816.39     1863.45     50.42 o 
 -17   1  12     5962.55     5494.87     75.94 o 
 -15   1  12    13760.62    13198.14    110.79 o 
 -13   1  12     5505.67     5382.83     68.47 o 
 -11   1  12     1700.53     1688.05     38.59 o 
  -9   1  12     4060.98     4188.30    125.73 o 
  -7   1  12     8179.83     7552.52     39.19 o 
  -5   1  12    20955.94    20238.41     81.19 o 
  -3   1  12    19563.31    19193.00    216.61 o 
  -1   1  12      213.06      181.23     10.45 o 
   1   1  12     4008.98     3548.67     35.64 o 
   3   1  12     9738.87     8942.81     59.37 o 
   5   1  12    19268.59    18307.43    269.51 o 
   7   1  12    13907.22    13717.73    338.60 o 
   9   1  12     1188.47     1146.84     14.47 o 
  11   1  12      196.48      180.74     15.79 o 
  13   1  12     4377.68     4290.60     25.53 o 
  15   1  12     2679.01     2662.78     29.88 o 
  17   1  12     1674.83     1664.39     23.65 o 
  19   1  12     4586.71     4796.49     34.86 o 
  21   1  12        2.38        7.47      6.22 o 
 -28   2  12      729.82      763.11     12.45 o 
 -26   2  12     1875.48     1866.06     21.16 o 
 -24   2  12      599.41      573.89     14.94 o 
 -22   2  12        6.41       -1.24      8.71 o 
 -20   2  12      138.87      110.79     11.20 o 
 -18   2  12     3581.36     3863.53     24.10 o 
 -16   2  12     5071.53     4859.73     26.84 o 
 -14   2  12     4738.70     5103.03     47.93 o 
 -12   2  12     2924.36     3180.65     61.00 o 
 -10   2  12     2181.82     2235.79     49.79 o 
  -8   2  12     2219.23     2398.87     48.55 o 
  -6   2  12     7954.25     8233.55     62.92 o 
  -4   2  12     5019.36     5310.54    231.55 o 
  -2   2  12     5688.43     5321.31    168.06 o 
   0   2  12      369.48      417.03     27.39 o 
   2   2  12      785.05      828.79     19.30 o 
   4   2  12     3184.48     2851.87     18.81 o 
   6   2  12     1663.21     1624.34     25.52 o 
   8   2  12     5890.73     5159.46     26.41 o 
  10   2  12      648.59      549.92     10.20 o 
  12   2  12      422.07      444.31     10.09 o 
  14   2  12     2102.26     2191.84     23.03 o 
  16   2  12     2433.09     2630.42     26.14 o 
  18   2  12        4.59        6.22      6.22 o 
  20   2  12       18.44       25.54      3.52 o 
 -25   3  12      218.03      230.30      8.71 o 
 -23   3  12        7.85        7.47      8.71 o 
 -21   3  12      730.04      786.56     10.45 o 
 -19   3  12      180.18      179.26     11.20 o 
 -17   3  12      557.16      544.01     14.94 o 
 -15   3  12      167.72      139.43     11.20 o 
 -13   3  12       88.35      110.79     11.20 o 
 -11   3  12      152.75      148.50      8.33 o 
  -9   3  12      397.55      351.87     10.09 o 
  -7   3  12     1664.00     1489.68     16.81 o 
  -5   3  12      490.83      445.78     12.94 o 
  -3   3  12     1820.27     1788.04     21.91 o 
  -1   3  12        0.28       37.29      5.96 o 
   1   3  12     4087.09     3604.99     23.91 o 
   3   3  12      222.22      245.71      9.56 o 
   5   3  12      351.99      373.83     14.94 o 
   7   3  12      627.28      545.39     21.16 o 
   9   3  12       90.45      102.34     12.45 o 
  11   3  12      279.74      370.83     10.30 o 
  13   3  12      156.17      186.73      9.96 o 
  15   3  12      286.45      374.71      9.96 o 
 -16   4  12       48.76       56.02      6.22 o 
 -14   4  12        1.45        2.49      7.47 o 
 -12   4  12        4.88       17.43      7.47 o 
 -10   4  12       56.93       42.33      8.71 o 
  -8   4  12        0.06        6.22      6.16 o 
  -6   4  12       19.99       18.67      6.16 o 
  -4   4  12       53.73       67.50     11.20 o 
  -2   4  12        3.00       24.90     11.20 o 
   0   4  12      323.78      251.46     13.69 o 
   2   4  12       12.31       24.68      5.98 o 
   4   4  12      461.54      406.34     14.32 o 
   6   4  12       12.28       19.92      6.22 o 
 -31   1  13       25.52       17.43      6.22 o 
 -29   1  13       72.68       85.07      9.34 o 
 -27   1  13      436.43      394.17      9.68 o 
 -25   1  13      876.17      734.47     17.43 o 
 -23   1  13       32.27       22.41      9.96 o 
 -21   1  13      188.09      153.12     11.20 o 
 -19   1  13      177.81      149.52     14.32 o 
 -17   1  13      436.50      416.04     31.12 o 
 -15   1  13     2481.31     2467.34     49.79 o 
 -13   1  13     2193.27     1925.82     43.57 o 
 -11   1  13     2500.55     2824.62     49.79 o 
  -9   1  13      125.04       77.41      9.21 o 
  -7   1  13     6001.60     6154.95     39.08 o 
  -5   1  13      728.04      896.30     15.68 o 
  -3   1  13     3176.47     2733.89     31.54 o 
  -1   1  13      814.27      895.11     19.31 o 
   1   1  13     1503.23     1386.51     24.65 o 
   3   1  13      602.12      570.78     18.42 o 
   5   1  13     4984.84     5048.88     49.20 o 
   7   1  13      604.22      452.13      8.52 o 
   9   1  13      666.87      513.03      9.52 o 
  11   1  13      978.61      819.13     17.43 o 
  13   1  13        6.55        4.98      8.71 o 
  15   1  13       17.64        9.96      8.71 o 
  17   1  13        8.48       11.20      8.71 o 
  19   1  13     1397.19     1478.91     19.92 o 
  21   1  13      599.25      641.11     11.20 o 
 -28   2  13       24.03        3.73      7.47 o 
 -26   2  13      318.81      291.30     11.20 o 
 -24   2  13     1785.42     1510.03     21.16 o 
 -22   2  13     3357.57     3064.88     32.37 o 
 -20   2  13     2198.84     1808.80     26.14 o 
 -18   2  13      199.75      138.85     16.18 o 
 -16   2  13       11.68       56.75      6.85 o 
 -14   2  13     3842.13     3872.24     30.28 o 
 -12   2  13     9046.96     9992.59    105.81 o 
 -10   2  13     1280.72     1167.69     38.59 o 
  -8   2  13      980.76     1247.65     26.84 o 
  -6   2  13       24.34       24.02     10.19 o 
  -4   2  13     1249.75     1233.05     27.12 o 
  -2   2  13     4900.45     5396.92    213.50 o 
   0   2  13    11484.27    11444.17    420.14 o 
   2   2  13     2154.21     2202.11     17.95 o 
   4   2  13        3.82       14.26      8.62 o 
   6   2  13     1460.05     1435.82     12.18 o 
   8   2  13     5729.28     5194.70     49.17 o 
  10   2  13     1168.60     1168.42     14.50 o 
  12   2  13     1610.13     1617.09     22.41 o 
  14   2  13      685.02      499.19     13.69 o 
  16   2  13     1418.73     1569.78     19.92 o 
  18   2  13        3.57       11.20      6.22 o 
 -25   3  13      819.63      886.35     12.45 o 
 -23   3  13     1954.26     1707.96     18.67 o 
 -21   3  13     1063.50     1030.75     13.69 o 
 -19   3  13        6.68        3.73      8.71 o 
 -17   3  13      149.58      122.00     11.20 o 
 -15   3  13     1911.65     1777.68     23.65 o 
 -13   3  13     1648.24     1500.07     23.65 o 
 -11   3  13     8869.01     8842.92    295.03 o 
  -9   3  13     2192.94     2202.81     74.07 o 
  -7   3  13       10.69       37.98      7.92 o 
  -5   3  13     2036.15     2117.24     16.01 o 
  -3   3  13    10947.68    10609.71     38.46 o 
  -1   3  13     4200.08     3962.05    128.84 o 
   1   3  13       20.39       64.86      8.33 o 
   3   3  13     2084.36     1808.28     19.30 o 
   5   3  13       73.38      108.58      9.21 o 
   7   3  13     1003.96     1075.52     59.13 o 
   9   3  13     1968.34     2188.11     54.15 o 
  11   3  13     4173.74     4161.66     92.12 o 
  13   3  13      397.71      390.89     11.20 o 
  15   3  13       23.26       33.61      6.22 o 
 -16   4  13      409.02      356.03      8.71 o 
 -14   4  13      898.38      809.17     12.45 o 
 -12   4  13     1249.40     1154.00     16.18 o 
 -10   4  13      487.19      520.38      8.67 o 
  -8   4  13      122.06      115.43      6.56 o 
  -6   4  13      489.30      502.24     24.28 o 
  -4   4  13      626.05      714.82     10.58 o 
  -2   4  13      325.71      338.61     13.69 o 
   0   4  13     6503.48     5685.33     39.84 o 
   2   4  13       19.94       27.39      8.71 o 
   4   4  13      499.05      608.74     12.45 o 
   6   4  13      383.98      501.68      8.71 o 
 -32   0  14      654.90      621.19      9.96 o 
 -30   0  14     2672.41     2522.11     23.65 o 
 -28   0  14      705.15      582.60     13.69 o 
 -26   0  14      282.64      277.61     12.45 o 
 -24   0  14      976.41     1186.36     21.16 o 
 -22   0  14     2321.42     2385.18     28.63 o 
 -20   0  14     2671.98     2672.19     43.57 o 
 -18   0  14     5944.15     5777.45     70.96 o 
 -16   0  14     6391.60     5914.39     70.96 o 
 -14   0  14      637.46      750.66     27.39 o 
 -12   0  14     4076.79     4190.24     57.26 o 
 -10   0  14    23883.88    23323.70    240.26 o 
  -8   0  14    77271.63    84326.41    248.97 o 
  -6   0  14      746.06     1396.47     22.41 o 
  -4   0  14      707.58      633.79     39.84 o 
  -2   0  14      373.57      331.14     19.92 o 
   0   0  14    13551.91    12148.71     98.34 o 
   2   0  14    26979.69    24497.84    141.92 o 
   4   0  14    17500.31    15371.68    119.51 o 
   6   0  14      446.27      282.59     22.41 o 
   8   0  14        0.53        1.31      5.86 o 
  10   0  14     2975.17     2745.12     25.82 o 
  12   0  14     7868.60     7338.52     47.31 o 
  14   0  14     4532.99     4507.68     37.35 o 
  16   0  14     3032.64     3232.93     29.88 o 
  18   0  14        7.57        8.71      6.22 o 
  20   0  14       49.09       36.10      4.98 o 
 -31   1  14     1678.78     1710.45     16.18 o 
 -29   1  14     1862.58     1684.65     44.82 o 
 -27   1  14     2433.02     2016.69     17.61 o 
 -25   1  14      223.39      139.43     11.20 o 
 -23   1  14      785.14      641.11     17.43 o 
 -21   1  14     1550.20     1521.23     23.65 o 
 -19   1  14    29304.53    28220.13    295.66 o 
 -17   1  14     6533.07     7308.04    182.37 o 
 -15   1  14      142.74      160.59     19.92 o 
 -13   1  14      329.17      265.16     21.16 o 
 -11   1  14     4604.45     4794.00     64.73 o 
  -9   1  14    10049.88     9432.31    243.99 o 
  -7   1  14    19822.11    19440.96    245.45 o 
  -5   1  14    16754.61    16650.04     64.48 o 
  -3   1  14      930.82      737.21     15.49 o 
  -1   1  14     1047.90     1201.39     23.31 o 
   1   1  14     8791.50     7569.69     56.34 o 
   3   1  14    16246.67    14511.35     81.81 o 
   5   1  14    16338.44    15978.67    181.13 o 
   7   1  14        2.77       41.89      6.94 o 
   9   1  14     3258.78     3033.91     46.03 o 
  11   1  14     2004.73     1889.72     24.90 o 
  13   1  14     3124.82     3153.26     32.37 o 
  15   1  14     5238.39     5143.81     38.59 o 
  17   1  14      468.97      455.62     12.45 o 
  19   1  14       42.06       53.53      7.47 o 
  21   1  14      721.71      887.59     11.20 o 
 -28   2  14      255.76      239.02      8.71 o 
 -26   2  14       67.26       83.57      6.16 o 
 -24   2  14      324.23      225.32     11.20 o 
 -22   2  14     3814.38     3646.23     34.86 o 
 -20   2  14     7770.29     7624.43    130.71 o 
 -18   2  14      208.20      275.57     11.20 o 
 -16   2  14     1188.80     1181.91     14.94 o 
 -14   2  14       24.29       51.36      8.22 o 
 -12   2  14       75.99       19.92     21.16 o 
 -10   2  14     8771.38     9148.40     69.52 o 
  -8   2  14    12236.79    12659.54     79.63 o 
  -6   2  14     5649.44     6068.00     57.92 o 
  -4   2  14     1488.86     1444.51     41.70 o 
  -2   2  14     2514.84     2262.08     48.55 o 
   0   2  14     5695.10     5671.43     50.12 o 
   2   2  14     5813.07     5550.08     54.15 o 
   4   2  14     3054.99     2671.94     19.31 o 
   6   2  14     2416.62     2230.00     18.42 o 
   8   2  14        0.43       12.95      6.56 o 
  10   2  14      178.72      266.40     12.45 o 
  12   2  14     2976.91     2852.00     28.63 o 
  14   2  14     2771.10     2896.82     27.39 o 
  16   2  14     1720.11     1876.02     19.92 o 
  18   2  14       55.70       63.49      6.22 o 
 -25   3  14      106.63      131.96      7.47 o 
 -23   3  14       19.90        9.96      7.47 o 
 -21   3  14       15.60        4.98      6.22 o 
 -19   3  14      336.33      319.93     11.20 o 
 -17   3  14      487.04      454.38     13.69 o 
 -15   3  14        5.94       11.20      9.96 o 
 -13   3  14      520.56      470.56     16.18 o 
 -11   3  14        9.58       14.16      6.88 o 
  -9   3  14      547.45      525.72     23.03 o 
  -7   3  14     1352.17     1162.51     34.86 o 
  -5   3  14       13.60       44.17      6.60 o 
  -3   3  14     1583.78     1645.34     17.01 o 
  -1   3  14      238.10      299.15     10.09 o 
   1   3  14      607.58      580.84     11.86 o 
   3   3  14      741.94      668.13     12.74 o 
   5   3  14      132.91      123.36      8.80 o 
   7   3  14       38.71       65.51     11.20 o 
   9   3  14       67.87       98.34     11.20 o 
  11   3  14      335.48      343.09     17.43 o 
  13   3  14      275.82      361.01      9.96 o 
 -16   4  14       37.66       38.59      4.98 o 
 -14   4  14       25.02       52.28      7.47 o 
 -12   4  14      105.97       70.96      8.71 o 
 -10   4  14       23.25       24.46      5.06 o 
  -8   4  14       44.49       63.89     11.83 o 
  -6   4  14       82.16      125.29     21.16 o 
  -4   4  14        8.15       17.43      8.71 o 
  -2   4  14      100.80      124.49     11.20 o 
   0   4  14       60.79       69.71      9.96 o 
   2   4  14      254.53      200.42      9.96 o 
   4   4  14      193.90      180.51      8.71 o 
 -31   1  15       12.19       31.12      6.22 o 
 -29   1  15       88.63      103.89      4.52 o 
 -27   1  15      546.91      433.22     13.69 o 
 -25   1  15      156.06      130.71     11.20 o 
 -23   1  15      502.74      499.19     16.18 o 
 -21   1  15      127.34      115.77      9.96 o 
 -19   1  15     4369.97     4095.86     49.17 o 
 -17   1  15     1433.60     1262.40     14.08 o 
 -15   1  15     2049.98     2105.08     48.55 o 
 -13   1  15      218.71      160.59     19.92 o 
 -11   1  15      384.83      552.72     27.39 o 
  -9   1  15        1.20        9.03      7.40 o 
  -7   1  15     3272.28     3498.26     37.58 o 
  -5   1  15      977.28      784.58     16.22 o 
  -3   1  15       13.42        2.88      7.33 o 
  -1   1  15      453.86      431.09     16.27 o 
   1   1  15      186.94      207.92     16.18 o 
   3   1  15      253.23      168.28     13.62 o 
   5   1  15     1617.02     1467.37     17.27 o 
   7   1  15      570.34      500.38     12.45 o 
   9   1  15      851.95      646.09     16.18 o 
  11   1  15        4.09        2.49      8.71 o 
  13   1  15      406.64      379.69     13.69 o 
  15   1  15        7.16       11.20      8.71 o 
  17   1  15      367.21      367.24     11.20 o 
  19   1  15       61.42       51.04      6.22 o 
 -28   2  15      539.97      520.36      9.96 o 
 -26   2  15     1012.46      885.10     16.18 o 
 -24   2  15     3078.26     2560.70     27.39 o 
 -22   2  15     1299.59     1343.22     22.41 o 
 -20   2  15      357.17      439.27     24.90 o 
 -18   2  15     4765.44     4609.53     59.75 o 
 -16   2  15     3970.09     4080.09     60.38 o 
 -14   2  15     6284.92     7030.84    174.90 o 
 -12   2  15     1541.05     1607.13     46.06 o 
 -10   2  15        7.87       34.59     14.50 o 
  -8   2  15      369.56      418.28     26.14 o 
  -6   2  15     6234.12     6328.72     72.20 o 
  -4   2  15     5209.02     6160.46     34.73 o 
  -2   2  15     8030.06     7623.18     43.33 o 
   0   2  15     2111.58     2044.50     16.33 o 
   2   2  15     1759.41     1786.95     16.66 o 
   4   2  15     1183.41     1070.01     32.37 o 
   6   2  15     4021.23     3784.64     46.06 o 
   8   2  15     3776.55     3388.54     31.12 o 
  10   2  15      354.45      321.18     12.45 o 
  12   2  15       18.91        8.71      7.47 o 
  14   2  15       89.88      122.00      8.71 o 
  16   2  15     1248.37     1385.54     16.18 o 
  18   2  15     1430.70     1510.03     13.69 o 
 -25   3  15      649.62      592.56      9.96 o 
 -23   3  15      317.35      306.24      9.96 o 
 -21   3  15        3.05       -2.49      6.22 o 
 -19   3  15      374.46      297.52     11.20 o 
 -17   3  15     2353.33     2260.69     24.90 o 
 -15   3  15     1945.43     1649.46     23.65 o 
 -13   3  15      947.61     1075.57     19.92 o 
 -11   3  15     1089.03      990.36     42.95 o 
  -9   3  15      111.36      103.32      8.33 o 
  -7   3  15     2464.35     2434.49     26.76 o 
  -5   3  15     5546.04     5293.06     74.07 o 
  -3   3  15     8932.33     8907.66     39.84 o 
  -1   3  15       18.15       50.54      9.86 o 
   1   3  15        1.01        9.34      7.04 o 
   3   3  15      730.32      790.78     26.76 o 
   5   3  15     2222.38     2384.44     64.11 o 
   7   3  15     3282.26     3470.70     33.61 o 
   9   3  15     1507.54     1498.83     21.16 o 
  11   3  15      163.69      146.18      8.71 o 
  13   3  15      227.68      258.93      8.71 o 
 -16   4  15      591.79      527.83      8.71 o 
 -14   4  15     2624.53     2615.48     19.92 o 
 -12   4  15      189.26      174.28      8.71 o 
 -10   4  15        8.82       15.62      4.78 o 
  -8   4  15      302.87      298.19     32.99 o 
  -6   4  15     1354.06     1276.75    171.79 o 
  -4   4  15      930.08      964.78     16.18 o 
  -2   4  15      399.79      415.79     12.45 o 
   0   4  15      657.47      593.80     13.69 o 
   2   4  15       40.79       79.67      8.71 o 
   4   4  15      547.46      629.91      9.96 o 
 -32   0  16     1615.02     1533.68     14.94 o 
 -30   0  16     1505.69     1124.12     16.18 o 
 -28   0  16      513.77      476.79     12.45 o 
 -26   0  16      331.05      471.81     14.94 o 
 -24   0  16     1661.52     1500.07     23.65 o 
 -22   0  16    10004.19    10160.65     57.26 o 
 -20   0  16       71.74      145.68     10.58 o 
 -18   0  16     7092.66     7545.43     39.48 o 
 -16   0  16     1898.94     1857.35     43.57 o 
 -14   0  16     6965.20     6216.89     73.45 o 
 -12   0  16    12555.84    12830.90    108.30 o 
 -10   0  16     6403.04     5955.47     72.20 o 
  -8   0  16     6351.36     6185.77     75.94 o 
  -6   0  16      778.28      950.72     20.34 o 
  -4   0  16     1784.32     1732.99     61.62 o 
  -2   0  16    10979.94     9636.56     93.37 o 
   0   0  16    17144.44    15620.66    122.00 o 
   2   0  16     8117.26     6795.76     82.16 o 
   4   0  16      402.20      403.34     27.39 o 
   6   0  16      330.57      291.35     36.72 o 
   8   0  16     5328.84     5252.92    192.96 o 
  10   0  16     7877.02     7740.62     48.55 o 
  12   0  16     4665.56     4701.88     38.59 o 
  14   0  16      225.66      209.14     11.20 o 
  16   0  16      266.86      205.40      8.71 o 
  18   0  16      944.89     1088.02     13.69 o 
 -31   1  16      511.40      444.42      8.71 o 
 -29   1  16      128.22      108.28      4.75 o 
 -27   1  16        7.37       22.41      8.71 o 
 -25   1  16     3447.30     3353.69     34.86 o 
 -23   1  16     4918.82     4719.31     41.08 o 
 -21   1  16     6161.98     6087.43     46.06 o 
 -19   1  16     5414.77     5304.96     44.19 o 
 -17   1  16        2.13       12.94      5.75 o 
 -15   1  16     3540.74     3424.82     34.86 o 
 -13   1  16    15347.52    15211.09    123.24 o 
 -11   1  16    23855.97    23238.62    105.59 o 
  -9   1  16     5120.23     5717.96    155.61 o 
  -7   1  16     5098.70     5235.58     46.43 o 
  -5   1  16      554.37      377.58     13.12 o 
  -3   1  16     7838.60     7831.31     98.35 o 
  -1   1  16    22898.78    19625.85    138.80 o 
   1   1  16    14719.39    13542.29     99.59 o 
   3   1  16     2171.32     1758.17     20.25 o 
   5   1  16        1.02        6.11      6.72 o 
   7   1  16      126.96      134.97     28.63 o 
   9   1  16     6639.76     6012.73     43.57 o 
  11   1  16     7698.82     7105.73     47.31 o 
  13   1  16     3015.89     2768.60     29.88 o 
  15   1  16       22.75       14.94      7.47 o 
  17   1  16       47.28       52.28      7.47 o 
  19   1  16      906.05     1040.71     12.45 o 
 -28   2  16       51.65       37.35      6.22 o 
 -26   2  16      128.37      130.71      8.71 o 
 -24   2  16     1178.02     1222.46     19.92 o 
 -22   2  16     3928.35     4065.75     36.10 o 
 -20   2  16      450.99      429.71      9.56 o 
 -18   2  16       74.17       81.38      9.34 o 
 -16   2  16       47.39       43.48      6.56 o 
 -14   2  16     2016.96     2230.21     55.40 o 
 -12   2  16     6667.87     6777.69     63.78 o 
 -10   2  16     2889.94     3089.38     74.69 o 
  -8   2  16     1455.29     1450.28     44.82 o 
  -6   2  16       59.20       51.10      7.58 o 
  -4   2  16      383.10      386.33      7.37 o 
  -2   2  16    11897.76    11607.37     49.88 o 
   0   2  16     3962.96     3733.47     24.33 o 
   2   2  16     1733.86     1555.36     16.27 o 
   4   2  16      452.29      363.59      9.56 o 
   6   2  16      444.08      431.97     13.69 o 
   8   2  16     3482.59     3259.08     29.88 o 
  10   2  16     2907.43     2905.53     28.63 o 
  12   2  16     1062.35     1030.75     17.43 o 
  14   2  16      187.15      187.98      8.71 o 
  16   2  16       12.96       28.63      6.22 o 
 -25   3  16      244.70      270.14      7.47 o 
 -23   3  16       46.25       51.04      7.47 o 
 -21   3  16       63.70       65.98      7.47 o 
 -19   3  16      547.51      568.91     13.69 o 
 -17   3  16       15.18       17.43      8.71 o 
 -15   3  16       28.61       43.57      9.96 o 
 -13   3  16      545.04      555.21     16.18 o 
 -11   3  16     1177.71      996.25     32.37 o 
  -9   3  16      188.70      201.87      8.67 o 
  -7   3  16       46.49       67.53      8.67 o 
  -5   3  16        2.03       10.11      7.14 o 
  -3   3  16      122.08      139.50      8.67 o 
  -1   3  16      554.39      514.87     13.96 o 
   1   3  16      140.88      146.03      7.92 o 
   3   3  16      405.51      395.97      9.68 o 
   5   3  16        3.66       17.43      9.96 o 
   7   3  16       17.64       21.16      8.71 o 
   9   3  16      598.38      652.31     13.69 o 
  11   3  16      178.07      189.22      8.71 o 
 -14   4  16       34.67       47.31      6.22 o 
 -12   4  16        1.12       19.92      6.22 o 
 -10   4  16        0.65       11.20      7.47 o 
  -8   4  16        2.11       11.66      4.98 o 
  -6   4  16        0.06       10.58      5.28 o 
  -4   4  16       28.58       33.61      7.47 o 
  -2   4  16      200.46      174.28      8.71 o 
   0   4  16       89.16       72.20      8.71 o 
   2   4  16      193.25      163.08      7.47 o 
 -31   1  17      226.73      205.40      7.47 o 
 -29   1  17      275.74      229.07      6.56 o 
 -27   1  17      574.56      526.58     13.69 o 
 -25   1  17      359.60      327.40     13.69 o 
 -23   1  17      754.27      652.31     17.43 o 
 -21   1  17      279.98      281.34     13.69 o 
 -19   1  17     1502.38     1364.38     22.41 o 
 -17   1  17     1192.87     1353.12     19.96 o 
 -15   1  17     1872.48     1818.99     28.52 o 
 -13   1  17      187.36      266.40     23.65 o 
 -11   1  17       14.01       37.35     12.32 o 
  -9   1  17      300.32      227.31     21.16 o 
  -7   1  17       17.49       37.55      9.08 o 
  -5   1  17     4013.78     3675.77     47.93 o 
  -3   1  17     2938.44     2861.78     32.23 o 
  -1   1  17      383.88      308.50     16.66 o 
   1   1  17     1738.79     1487.96     18.11 o 
   3   1  17     1313.16     1205.09     27.30 o 
   5   1  17      312.03      228.40     11.83 o 
   7   1  17     1025.22      954.82     18.67 o 
   9   1  17        5.97       -2.49      8.71 o 
  11   1  17       26.91        3.73      8.71 o 
  13   1  17      222.24      235.28     11.20 o 
  15   1  17      532.55      468.07     12.45 o 
  17   1  17      219.62      211.63      8.71 o 
 -28   2  17      479.93      414.54      8.71 o 
 -26   2  17      136.93      115.77      8.71 o 
 -24   2  17       25.32       21.16      7.47 o 
 -22   2  17      439.69      440.68     14.94 o 
 -20   2  17     3478.24     3322.20     49.17 o 
 -18   2  17     1339.75     1616.67     16.66 o 
 -16   2  17     1966.96     1706.60     69.09 o 
 -14   2  17      322.33      474.30     14.94 o 
 -12   2  17      122.52      179.42     19.37 o 
 -10   2  17     4308.28     4595.61    182.37 o 
  -8   2  17     6557.42     7586.37    154.36 o 
  -6   2  17     6999.97     7780.90    166.81 o 
  -4   2  17     1267.24     1438.99     32.32 o 
  -2   2  17      569.03      645.75     54.77 o 
   0   2  17      616.06      561.44     14.94 o 
   2   2  17     2820.37     2600.54     27.39 o 
   4   2  17     6728.34     6163.36     42.33 o 
   6   2  17      411.60      304.99     12.45 o 
   8   2  17      365.33      281.34     11.20 o 
  10   2  17      152.43       94.61      8.71 o 
  12   2  17     1602.05     1491.36     19.92 o 
  14   2  17     1330.77     1335.75     16.18 o 
  16   2  17      870.98     1058.14     11.20 o 
 -23   3  17       38.89       43.57      7.47 o 
 -21   3  17      741.13      753.15     12.45 o 
 -19   3  17     1019.25      917.47     14.94 o 
 -17   3  17     1893.01     1767.72     22.41 o 
 -15   3  17     1686.47     1605.89     22.41 o 
 -13   3  17      221.41      206.65     13.69 o 
 -11   3  17     1472.26     1350.11     61.62 o 
  -9   3  17     1655.50     1823.77     68.47 o 
  -7   3  17     2968.27     2790.67     65.36 o 
  -5   3  17     1210.75     1121.68    100.21 o 
  -3   3  17      480.20      420.44     10.77 o 
  -1   3  17       56.26       77.56      7.44 o 
   1   3  17     1811.01     2115.04     24.90 o 
   3   3  17     2174.09     2197.20     24.90 o 
   5   3  17     3106.72     3164.47     28.63 o 
   7   3  17      911.72      819.13     14.94 o 
   9   3  17      112.76      130.40      5.67 o 
  11   3  17      596.93      776.80     11.20 o 
 -14   4  17      200.40      214.12      6.22 o 
 -12   4  17       64.45       64.73      6.22 o 
 -10   4  17     1017.11      917.47     13.69 o 
  -8   4  17     1683.51     1604.41    108.30 o 
  -6   4  17     1557.31     1543.22    154.36 o 
  -4   4  17      629.70      581.36     11.20 o 
  -2   4  17       24.97       65.98      7.47 o 
   0   4  17      649.70      805.43     11.20 o 
 -32   0  18      736.84      633.64      9.96 o 
 -30   0  18        2.22       26.14      6.22 o 
 -28   0  18      660.61      653.56     13.69 o 
 -26   0  18     3523.15     3572.78     32.37 o 
 -24   0  18     3514.06     3561.58     33.61 o 
 -22   0  18    12774.78    12079.00     63.49 o 
 -20   0  18    15752.11    16038.93     70.96 o 
 -18   0  18    16632.72    16106.37    162.46 o 
 -16   0  18    11490.42    11131.36    365.37 o 
 -14   0  18     8022.09     8872.20     95.86 o 
 -12   0  18    14387.89    15130.18    123.24 o 
 -10   0  18     5823.55     6335.16     82.16 o 
  -8   0  18      446.83      466.83     26.14 o 
  -6   0  18      190.81       45.26     12.45 o 
  -4   0  18    19939.86    20792.49    971.00 o 
  -2   0  18    10395.23     9946.57    563.93 o 
   0   0  18    19435.13    16999.98    136.94 o 
   2   0  18     2306.74     2138.51    103.32 o 
   4   0  18     3253.66     3050.61     96.48 o 
   6   0  18     7941.35     7941.04     48.55 o 
   8   0  18     7272.97     7043.49     46.06 o 
  10   0  18     1038.69     1039.47     18.67 o 
  12   0  18      791.90      753.15     16.18 o 
  14   0  18      790.20      621.19     13.69 o 
  16   0  18     2124.56     2260.69     18.67 o 
 -31   1  18      175.65      136.94      6.22 o 
 -29   1  18      807.21      793.39     40.46 o 
 -27   1  18     1511.91     1574.76     22.41 o 
 -25   1  18     1936.75     2016.69     27.39 o 
 -23   1  18     2301.78     2195.95     28.63 o 
 -21   1  18       59.39       51.04      9.96 o 
 -19   1  18     1586.34     1390.52     23.65 o 
 -17   1  18      434.03      477.43     10.56 o 
 -15   1  18    11262.79    10351.31     36.42 o 
 -13   1  18     5428.75     5613.07     58.38 o 
 -11   1  18     7509.61     6646.37     87.14 o 
  -9   1  18      218.83      296.28     23.65 o 
  -7   1  18    13648.14    14286.56     80.75 o 
  -5   1  18     8392.05     7876.43     71.58 o 
  -3   1  18    15611.36    13866.50     83.15 o 
  -1   1  18     7333.49     6799.30     60.74 o 
   1   1  18       12.12       34.12     11.27 o 
   3   1  18      151.41      119.74     10.21 o 
   5   1  18     5613.39     4822.64     38.59 o 
   7   1  18     5948.84     5167.46     39.84 o 
   9   1  18     3506.67     3210.53     32.37 o 
  11   1  18     3683.42     3128.36     29.88 o 
  13   1  18        0.76        2.49      7.47 o 
  15   1  18     1154.26     1150.26     16.18 o 
  17   1  18     1596.21     1727.88     16.18 o 
 -28   2  18      244.30      255.20      7.47 o 
 -26   2  18     1308.57     1325.79     17.43 o 
 -24   2  18     1519.96     1389.28     19.92 o 
 -22   2  18      200.19      246.48     12.45 o 
 -20   2  18      258.07      253.90     14.94 o 
 -18   2  18      483.97      463.11     10.56 o 
 -16   2  18     2018.39     2294.48    137.56 o 
 -14   2  18     2280.32     2488.99     39.21 o 
 -12   2  18     2881.48     3160.73     31.12 o 
 -10   2  18      916.77     1020.23     16.91 o 
  -8   2  18       59.18       76.66     29.25 o 
  -6   2  18     6001.90     6325.85     75.86 o 
  -4   2  18     7836.81     7995.17    136.55 o 
  -2   2  18      380.29      409.56     13.69 o 
   0   2  18     2600.96     2223.34     26.14 o 
   2   2  18     1031.13      959.80     18.67 o 
   4   2  18      502.59      494.21     13.69 o 
   6   2  18     5250.39     4933.43     37.35 o 
   8   2  18     1624.60     1495.09     21.16 o 
  10   2  18      567.80      497.95     13.69 o 
  12   2  18        8.97       -2.49      7.47 o 
  14   2  18       84.58      105.81      6.22 o 
 -23   3  18      797.07      856.47     12.45 o 
 -21   3  18      179.53      181.75      7.47 o 
 -19   3  18       13.64       11.20      7.47 o 
 -17   3  18      238.06      263.91     11.20 o 
 -15   3  18      834.62      810.41     17.43 o 
 -13   3  18      267.35      280.10     13.69 o 
 -11   3  18      819.58      854.51     21.79 o 
  -9   3  18        5.24       29.22      7.14 o 
  -7   3  18      127.75      123.50      8.67 o 
  -5   3  18       92.06      105.48     18.05 o 
  -3   3  18      537.73      427.38     28.63 o 
  -1   3  18     2077.39     2133.71     23.65 o 
   1   3  18       13.49       12.45      8.71 o 
   3   3  18       81.33       83.41      8.71 o 
   5   3  18      140.57      194.20      9.96 o 
   7   3  18      319.44      339.85      9.96 o 
   9   3  18      410.03      417.48     14.32 o 
 -12   4  18      159.43      130.71      6.22 o 
 -10   4  18       90.89       65.98      6.22 o 
  -8   4  18       13.82       26.47      3.89 o 
  -6   4  18       79.86       78.43      6.22 o 
  -4   4  18       17.48       22.41      4.98 o 
  -2   4  18        8.36       17.43      4.98 o 
 -31   1  19       39.69       13.69      4.98 o 
 -29   1  19      189.53      178.21     14.94 o 
 -27   1  19       28.92       21.16      8.71 o 
 -25   1  19        6.23        8.71      8.71 o 
 -23   1  19      146.82      130.71     11.20 o 
 -21   1  19     1761.99     1669.37     26.14 o 
 -19   1  19     9866.71     9423.68     57.26 o 
 -17   1  19       82.80       95.95      5.37 o 
 -15   1  19      711.97      748.50     12.49 o 
 -13   1  19     1082.26     1032.24     16.81 o 
 -11   1  19     1803.63     1887.75     21.36 o 
  -9   1  19     2996.86     3025.46     62.87 o 
  -7   1  19      405.87      368.64      9.48 o 
  -5   1  19     1481.56     1483.73     25.38 o 
  -3   1  19     1791.25     1423.02     15.43 o 
  -1   1  19     4640.28     3731.57     57.12 o 
   1   1  19     5606.87     4975.66     30.89 o 
   3   1  19      371.47      288.81     12.45 o 
   5   1  19      484.39      383.42     13.69 o 
   7   1  19      126.93       83.41     11.20 o 
   9   1  19      788.78      638.62     16.18 o 
  11   1  19      150.60      184.24     11.20 o 
  13   1  19      229.96      201.67      9.96 o 
  15   1  19      853.46      728.25     12.45 o 
 -28   2  19      171.10      129.47      6.22 o 
 -26   2  19      155.19      139.43      7.47 o 
 -24   2  19      807.63      804.19     16.18 o 
 -22   2  19      270.98      265.16     12.45 o 
 -20   2  19      376.58      386.93      9.21 o 
 -18   2  19      651.34      687.81     11.44 o 
 -16   2  19       18.50       53.65      7.04 o 
 -14   2  19       96.49      132.06      7.92 o 
 -12   2  19      956.03      953.57     18.67 o 
 -10   2  19     2783.28     3073.59     29.88 o 
  -8   2  19     4290.70     4419.30     36.10 o 
  -6   2  19      238.43      332.38     13.69 o 
  -4   2  19      694.24      810.41     17.43 o 
  -2   2  19     5053.11     4713.09     37.35 o 
   0   2  19      576.17      623.68     16.18 o 
   2   2  19     1497.18     1268.52     19.92 o 
   4   2  19     1574.88     1527.46     22.41 o 
   6   2  19       20.89       17.43      8.71 o 
   8   2  19      275.55      276.36     11.20 o 
  10   2  19     1144.41     1203.79     17.43 o 
  12   2  19     1283.99     1252.34     16.18 o 
  14   2  19      473.87      526.96      6.56 o 
 -23   3  19     1947.01     1954.45     16.18 o 
 -21   3  19     1375.10     1268.52     13.69 o 
 -19   3  19      754.76      764.35     12.45 o 
 -17   3  19      907.28      901.29     16.18 o 
 -15   3  19      130.61      164.32     11.20 o 
 -13   3  19     2305.91     2334.14     27.39 o 
 -11   3  19     2738.70     2706.15    112.04 o 
  -9   3  19     2451.45     2615.08    116.40 o 
  -7   3  19     1575.14     1499.11     16.45 o 
  -5   3  19      109.30      126.54      7.14 o 
  -3   3  19      410.33      488.07      9.87 o 
  -1   3  19      681.21      770.58     14.94 o 
   1   3  19     3010.35     2840.80     26.14 o 
   3   3  19     1027.09     1014.57     16.18 o 
   5   3  19     1327.17     1201.30     16.18 o 
   7   3  19       44.75       86.06      5.28 o 
   9   3  19      907.02     1034.49     11.20 o 
 -32   0  20     1652.32     1846.15     14.94 o 
 -30   0  20      841.51      760.62     11.20 o 
 -28   0  20     2344.76     2321.69     23.65 o 
 -26   0  20     3662.75     3529.21     32.37 o 
 -24   0  20      439.64      571.40     16.18 o 
 -22   0  20       27.61       23.65      8.71 o 
 -20   0  20      847.00      815.39     18.67 o 
 -18   0  20    32594.42    31069.57     69.98 o 
 -16   0  20    12555.83    12087.02    245.24 o 
 -14   0  20     6445.21     6487.56     38.97 o 
 -12   0  20      366.77      435.96     12.25 o 
 -10   0  20     6416.05     6540.03     64.11 o 
  -8   0  20     7636.04     7102.00     90.88 o 
  -6   0  20    25388.63    24943.51    168.06 o 
  -4   0  20    13526.93    12823.14     52.76 o 
  -2   0  20    10492.26    10106.42    167.43 o 
   0   0  20      213.73      229.06     10.30 o 
   2   0  20    10421.33     9319.68    269.51 o 
   4   0  20     6354.91     6353.83     43.57 o 
   6   0  20     6516.88     5908.16     42.33 o 
   8   0  20     8031.46     7425.66     47.31 o 
  10   0  20      240.87      175.53      9.96 o 
  12   0  20      933.02      992.16     16.18 o 
  14   0  20     1837.14     2037.86     18.67 o 
 -29   1  20     1412.67     1409.17     62.87 o 
 -27   1  20     2328.69     2351.56     26.14 o 
 -25   1  20     2311.53     2345.34     28.63 o 
 -23   1  20      350.46      336.12     13.69 o 
 -21   1  20     3736.82     3806.82     38.59 o 
 -19   1  20       86.16      132.13      8.26 o 
 -17   1  20     3892.34     3470.24     77.80 o 
 -15   1  20     9571.69    10282.58     63.49 o 
 -13   1  20     1242.37     1273.25     20.19 o 
 -11   1  20      133.48       80.03      8.91 o 
  -9   1  20     1586.67     1391.12     19.04 o 
  -7   1  20     7419.80     6632.10    140.05 o 
  -5   1  20     4154.55     3974.60     38.54 o 
  -3   1  20     8135.38     6707.74    128.73 o 
  -1   1  20      157.60      136.20     10.06 o 
   1   1  20     2051.88     1960.46    148.76 o 
   3   1  20     3232.61     2748.68     29.88 o 
   5   1  20     4390.87     3872.80     34.86 o 
   7   1  20     3474.31     3006.37     31.12 o 
   9   1  20      384.12      324.91     12.45 o 
  11   1  20      346.02      385.91     12.45 o 
  13   1  20     1421.23     1475.17     17.43 o 
  15   1  20      970.74     1102.96     13.69 o 
 -28   2  20      326.71      358.52      7.47 o 
 -26   2  20     1298.00     1228.69     16.18 o 
 -24   2  20       93.63      108.30      8.71 o 
 -22   2  20        9.48        7.47      7.47 o 
 -20   2  20      747.35      761.41     14.32 o 
 -18   2  20     1805.00     1859.07     29.88 o 
 -16   2  20     1092.46     1170.97     24.90 o 
 -14   2  20     3973.08     4316.60     25.96 o 
 -12   2  20       68.15       54.77      9.96 o 
 -10   2  20     1440.31     1374.34     22.41 o 
  -8   2  20     1136.87     1223.71     21.16 o 
  -6   2  20     4136.97     4469.36     25.96 o 
  -4   2  20     3412.04     3550.38     33.61 o 
  -2   2  20       67.24       50.50      8.09 o 
   0   2  20        7.86        6.22      8.71 o 
   2   2  20      901.32      885.10     17.43 o 
   4   2  20     1896.95     1826.23     23.65 o 
   6   2  20     1274.04     1231.18     18.67 o 
   8   2  20     1317.22     1197.57     17.43 o 
  10   2  20        1.52       -7.47      7.47 o 
  12   2  20      120.55      141.92      7.47 o 
 -23   3  20       39.15       52.28      6.22 o 
 -21   3  20       60.93       51.04      4.98 o 
 -19   3  20      249.95      253.95      8.71 o 
 -17   3  20      691.66      707.09     13.69 o 
 -15   3  20      659.32      659.78     14.94 o 
 -13   3  20        6.72       14.94      9.96 o 
 -11   3  20       60.34       58.51     11.20 o 
  -9   3  20      328.99      361.35     10.58 o 
  -7   3  20      354.06      331.43      9.56 o 
  -5   3  20      441.54      415.79     16.18 o 
  -3   3  20     1249.90     1206.10     12.86 o 
  -1   3  20       82.43      104.57      8.71 o 
   1   3  20       96.51      100.83      8.71 o 
   3   3  20      556.06      607.50     12.45 o 
   5   3  20      398.33      370.97      9.96 o 
   7   3  20      283.71      285.76      5.28 o 
 -29   1  21       21.64       15.35      3.89 o 
 -27   1  21      217.04      216.61     11.20 o 
 -25   1  21      405.32      384.67     13.69 o 
 -23   1  21     1316.11     1335.75     22.41 o 
 -21   1  21      160.77      187.98     12.45 o 
 -19   1  21      148.78      155.11      7.45 o 
 -17   1  21      194.15      215.77     12.13 o 
 -15   1  21     1716.49     1499.98     49.17 o 
 -13   1  21     1348.54     1423.55     27.44 o 
 -11   1  21     1930.82     1816.35     54.77 o 
  -9   1  21      365.58      400.25     12.45 o 
  -7   1  21       30.02       30.08      7.58 o 
  -5   1  21     3933.96     3413.11     51.03 o 
  -3   1  21     2508.99     2338.31     32.38 o 
  -1   1  21     1888.24     1572.27     23.65 o 
   1   1  21      614.91      489.23     14.94 o 
   3   1  21        5.41        9.96      8.71 o 
   5   1  21      147.58      117.02     11.20 o 
   7   1  21      307.54      263.91     12.45 o 
   9   1  21      707.19      621.19     14.94 o 
  11   1  21     1466.61     1261.06     17.43 o 
  13   1  21      125.42       92.12      7.47 o 
 -26   2  21      239.02      234.04      8.71 o 
 -24   2  21      688.58      677.21     13.69 o 
 -22   2  21     2222.55     2188.49     24.90 o 
 -20   2  21      291.43      314.85     21.16 o 
 -18   2  21      323.03      316.88      8.80 o 
 -16   2  21      312.52      291.98      9.21 o 
 -14   2  21     1554.26     1810.70     17.15 o 
 -12   2  21     2701.67     2960.31     29.88 o 
 -10   2  21      985.78     1122.87     19.92 o 
  -8   2  21      338.79      329.89     13.69 o 
  -6   2  21        1.14        8.63      6.56 o 
  -4   2  21      621.91      619.95     16.18 o 
  -2   2  21     1434.74     1507.70     28.63 o 
   0   2  21     2578.04     2535.80     27.39 o 
   2   2  21      473.20      471.81     14.94 o 
   4   2  21        3.64       -1.24      8.71 o 
   6   2  21      382.10      326.16     11.20 o 
   8   2  21     1161.91     1272.26     17.43 o 
  10   2  21      893.63      885.10     13.69 o 
  12   2  21      138.77      140.67      6.22 o 
 -21   3  21      471.23      440.68      7.47 o 
 -19   3  21       30.80       39.84      6.22 o 
 -17   3  21       67.12       70.96      8.71 o 
 -15   3  21     1027.50     1064.37     17.43 o 
 -13   3  21     2785.02     2681.46     27.39 o 
 -11   3  21     2179.04     2446.17     27.39 o 
  -9   3  21      536.81      507.96     28.63 o 
  -7   3  21       41.82       44.77      6.88 o 
  -5   3  21     1281.71     1418.38     15.56 o 
  -3   3  21     1446.22     1506.04     47.93 o 
  -1   3  21     2457.79     2590.58     21.16 o 
   1   3  21     1521.52     1314.59     14.94 o 
   3   3  21      161.47      148.14      7.47 o 
   5   3  21      969.54     1125.94     49.17 o 
 -30   0  22     2084.48     1898.43     16.18 o 
 -28   0  22      535.05      555.21     12.45 o 
 -26   0  22       44.08       39.84      8.71 o 
 -24   0  22      411.07      407.07     13.69 o 
 -22   0  22     5559.83     5151.28     41.08 o 
 -20   0  22     7690.73     7573.80     49.79 o 
 -18   0  22       35.21       42.24      6.88 o 
 -16   0  22     2493.70     2651.58     31.12 o 
 -14   0  22      736.75      593.97     14.47 o 
 -12   0  22     1246.36     1034.73     17.92 o 
 -10   0  22    13688.12    13472.16    173.04 o 
  -8   0  22    13370.92    12817.05    187.35 o 
  -6   0  22     6887.67     6797.09     65.98 o 
  -4   0  22      242.92      277.93     13.69 o 
  -2   0  22    11763.70    10997.20     58.51 o 
   0   0  22    12768.17    12278.17     61.00 o 
   2   0  22     1875.04     1653.19     24.90 o 
   4   0  22     6752.81     6469.60     44.82 o 
   6   0  22     1112.17     1076.81     18.67 o 
   8   0  22      308.48      405.83     12.45 o 
  10   0  22      247.82      311.22      9.96 o 
  12   0  22     6099.15     6108.59     29.88 o 
 -29   1  22     1268.33     1164.76     66.60 o 
 -27   1  22      720.24      771.82     14.94 o 
 -25   1  22       51.74       43.57      8.71 o 
 -23   1  22       15.09       26.14      9.96 o 
 -21   1  22     4138.81     4396.23    176.77 o 
 -19   1  22    12566.09    12366.34     85.90 o 
 -17   1  22     2425.22     2235.38     21.79 o 
 -15   1  22      468.20      486.36     26.76 o 
 -13   1  22        6.07        1.24      9.96 o 
 -11   1  22     4033.94     3715.94     34.86 o 
  -9   1  22     7111.98     6379.48     39.29 o 
  -7   1  22     7986.58     7825.49    181.75 o 
  -5   1  22     2455.81     2341.70    133.20 o 
  -3   1  22      371.86      307.48     12.45 o 
  -1   1  22      841.79      698.37     17.43 o 
   1   1  22     6305.90     5329.30     41.08 o 
   3   1  22     9645.72     8686.72     51.04 o 
   5   1  22     1734.94     1442.81     22.41 o 
   7   1  22       66.52       43.57      8.71 o 
   9   1  22      470.59      535.30     13.69 o 
  11   1  22      845.65      821.62     13.69 o 
  13   1  22      721.55      827.84     11.20 o 
 -26   2  22       95.61       90.88      6.22 o 
 -24   2  22       76.17       75.94      7.47 o 
 -22   2  22      220.34      240.26      9.96 o 
 -20   2  22      671.60      702.19     10.56 o 
 -18   2  22     2511.63     2540.57     51.04 o 
 -16   2  22     1664.13     1782.91     21.16 o 
 -14   2  22      309.01      261.42      8.80 o 
 -12   2  22      433.19      454.38     14.94 o 
 -10   2  22     2976.85     3296.42     32.37 o 
  -8   2  22     3702.15     3806.82     34.86 o 
  -6   2  22      140.86      163.08     12.45 o 
  -4   2  22      336.24      292.54     12.45 o 
  -2   2  22       41.12       21.16      8.71 o 
   0   2  22     3289.81     3436.58     21.45 o 
   2   2  22     1618.75     1536.17     21.16 o 
   4   2  22     2642.40     2690.17     26.14 o 
   6   2  22       26.35        8.71      7.47 o 
   8   2  22        5.64       13.69      7.47 o 
  10   2  22      366.69      452.06      8.71 o 
 -19   3  22      486.99      476.79      8.71 o 
 -17   3  22        4.07       14.94      7.47 o 
 -15   3  22       24.47       28.63      8.71 o 
 -13   3  22        1.16        7.47      8.71 o 
 -11   3  22      195.16      210.38     11.20 o 
  -9   3  22      657.78      637.03      9.56 o 
  -7   3  22     1203.25     1152.36     29.88 o 
  -5   3  22        0.42       23.27      5.67 o 
  -3   3  22      358.29      344.83      9.96 o 
  -1   3  22      125.79      150.63      7.47 o 
   1   3  22      331.57      303.75      7.47 o 
   3   3  22      258.27      233.85     11.83 o 
   5   3  22      171.95      126.98      6.22 o 
 -29   1  23      190.75      167.72      6.85 o 
 -27   1  23      285.86      308.73     11.20 o 
 -25   1  23      137.96      153.12      9.96 o 
 -23   1  23      231.69      219.10     11.20 o 
 -21   1  23       42.29       37.35      6.56 o 
 -19   1  23     3590.31     3603.06     25.08 o 
 -17   1  23      125.77      115.73     21.16 o 
 -15   1  23       17.18        8.33      8.09 o 
 -13   1  23      583.53      560.19     16.18 o 
 -11   1  23      184.02      160.59     12.45 o 
  -9   1  23       51.62       37.35      9.96 o 
  -7   1  23      674.09      575.13     16.18 o 
  -5   1  23     2558.46     2360.28     28.63 o 
  -3   1  23     2539.17     2233.30     28.63 o 
  -1   1  23     1447.73     1151.51     21.16 o 
   1   1  23      405.43      351.05     13.69 o 
   3   1  23       13.89        2.49      8.71 o 
   5   1  23      314.85      282.59     12.45 o 
   7   1  23      623.42      515.38     13.69 o 
   9   1  23       75.18       57.26      7.47 o 
  11   1  23       68.44       33.61      6.22 o 
 -26   2  23      942.50      883.86     11.20 o 
 -24   2  23      790.14      778.05     13.69 o 
 -22   2  23      268.93      255.20      9.96 o 
 -20   2  23      422.45      490.22     28.01 o 
 -18   2  23     2053.09     2148.72     32.37 o 
 -16   2  23     4560.32     5197.68     51.66 o 
 -14   2  23     2802.05     2790.03     27.39 o 
 -12   2  23      586.88      718.29     17.43 o 
 -10   2  23        7.83       12.45      9.96 o 
  -8   2  23      855.42      887.59     18.67 o 
  -6   2  23      366.78      468.07     14.94 o 
  -4   2  23     2894.87     3018.82     31.12 o 
  -2   2  23     2448.55     2629.17     28.63 o 
   0   2  23     1056.08      925.01     26.76 o 
   2   2  23       29.16       50.42     22.41 o 
   4   2  23      451.59      508.64      8.33 o 
   6   2  23     1792.51     1892.52    117.02 o 
   8   2  23     1237.80     1259.97     63.49 o 
 -19   3  23       98.16      119.51      6.22 o 
 -17   3  23      839.32      785.51     12.45 o 
 -15   3  23     1720.46     1724.15     18.67 o 
 -13   3  23      731.56      821.62     14.94 o 
 -11   3  23      422.36      458.11     12.45 o 
  -9   3  23       31.21       39.47      5.06 o 
  -7   3  23     2146.05     2153.18     14.35 o 
  -5   3  23     1807.88     1915.75     67.85 o 
  -3   3  23      498.02      540.15     28.63 o 
  -1   3  23      697.36      568.91     11.20 o 
   1   3  23       71.73       63.49      6.22 o 
   3   3  23      853.25     1039.47     11.20 o 
 -28   0  24       93.41       74.69      6.22 o 
 -26   0  24      285.98      316.20     11.20 o 
 -24   0  24     3607.01     3780.68     33.61 o 
 -22   0  24     4490.32     4489.01     37.35 o 
 -20   0  24      114.92      155.61      9.96 o 
 -18   0  24      895.98      932.71     24.90 o 
 -16   0  24        1.13        7.47      9.96 o 
 -14   0  24     2389.94     2444.93     29.88 o 
 -12   0  24     3955.60     4065.75     37.35 o 
 -10   0  24     4799.65     4389.42     37.35 o 
  -8   0  24     2038.23     2179.77     27.39 o 
  -6   0  24        4.95       31.12      9.96 o 
  -4   0  24       30.33        9.96      9.96 o 
  -2   0  24    20282.83    20160.71     80.92 o 
   0   0  24     1571.29     1471.44     23.65 o 
   2   0  24       43.89       67.22      9.96 o 
   4   0  24      868.60      754.39     16.18 o 
   6   0  24      200.86      197.93      9.96 o 
   8   0  24     2705.47     2894.33     23.65 o 
  10   0  24     2155.84     2142.43     17.43 o 
 -29   1  24       58.72       58.51      6.22 o 
 -27   1  24        1.08        6.22      7.47 o 
 -25   1  24     1509.77     1568.54     21.16 o 
 -23   1  24     2070.22     2253.22     27.39 o 
 -21   1  24     3414.60     3602.75     62.87 o 
 -19   1  24     4677.57     4703.73     28.60 o 
 -17   1  24      744.94      681.87     14.32 o 
 -15   1  24      676.06      749.77     66.60 o 
 -13   1  24     8826.64     7937.31     49.79 o 
 -11   1  24     8194.43     7674.64     48.55 o 
  -9   1  24     2611.98     2711.33     29.88 o 
  -7   1  24     1336.98     1269.87     57.26 o 
  -5   1  24      680.95      593.80     16.18 o 
  -3   1  24     3009.41     2595.56     29.88 o 
  -1   1  24     5086.61     4791.51     39.84 o 
   1   1  24     8271.93     7190.38     47.31 o 
   3   1  24      659.87      583.85     16.18 o 
   5   1  24       39.56       29.88      8.71 o 
   7   1  24      237.51      261.42     11.20 o 
   9   1  24     3333.32     3305.14     24.90 o 
  11   1  24     1457.17     1508.79     13.69 o 
 -26   2  24      578.44      592.56      8.71 o 
 -24   2  24     1056.00     1071.83     13.69 o 
 -22   2  24      911.54      885.10     14.94 o 
 -20   2  24       21.61       47.09      5.28 o 
 -18   2  24     3169.65     3322.41     39.21 o 
 -16   2  24        6.01       20.55      5.98 o 
 -14   2  24     4101.98     4194.49     23.31 o 
 -12   2  24     1272.32     1323.30     21.16 o 
 -10   2  24     1686.70     1854.86     24.90 o 
  -8   2  24      936.54     1041.96     19.92 o 
  -6   2  24        0.15       -6.22      9.96 o 
  -4   2  24      134.76      173.04     12.45 o 
  -2   2  24     2327.90     2401.36     26.14 o 
   0   2  24     1552.45     1595.93     21.16 o 
   2   2  24     1382.02     1329.27     12.23 o 
   4   2  24       45.54       18.28      4.78 o 
   6   2  24      192.77      225.10      6.85 o 
   8   2  24      526.98      653.56      9.96 o 
 -19   3  24       55.04       48.55      4.98 o 
 -17   3  24       85.76       67.22      6.22 o 
 -15   3  24       45.22       33.61      6.22 o 
 -13   3  24      384.52      367.24      9.96 o 
 -11   3  24      545.82      597.54     12.45 o 
  -9   3  24        2.96       19.92      7.47 o 
  -7   3  24       48.29       54.27      4.78 o 
  -5   3  24       48.58       43.71      4.40 o 
  -3   3  24      509.68      514.13      9.96 o 
  -1   3  24      158.95      109.55      6.22 o 
   1   3  24      148.20      145.65      6.22 o 
 -29   1  25      221.63      245.24      7.47 o 
 -27   1  25       44.89       44.82      7.47 o 
 -25   1  25      161.77      166.81      9.96 o 
 -23   1  25       54.99       65.98      9.96 o 
 -21   1  25      336.96      418.04      9.21 o 
 -19   1  25      157.49      167.19      6.39 o 
 -17   1  25      287.88      259.06      9.21 o 
 -15   1  25      109.17      113.28     11.20 o 
 -13   1  25      377.39      341.10     14.94 o 
 -11   1  25      108.69      100.83     12.45 o 
  -9   1  25      234.52      227.81     12.45 o 
  -7   1  25      729.52      679.70     17.43 o 
  -5   1  25       19.97       17.43      8.71 o 
  -3   1  25      153.11      136.94     12.45 o 
  -1   1  25        0.87        3.73      9.96 o 
   1   1  25       63.84       51.04      9.96 o 
   3   1  25       76.19       84.65      9.96 o 
   5   1  25      484.56      445.66     12.45 o 
   7   1  25      114.38      102.08      8.71 o 
   9   1  25        0.11       -6.22      6.22 o 
 -24   2  25        0.12        2.49      4.98 o 
 -22   2  25      945.52     1045.69     13.69 o 
 -20   2  25      234.53      235.28      6.16 o 
 -18   2  25     2094.10     2277.70     58.51 o 
 -16   2  25     1570.79     1752.63     58.51 o 
 -14   2  25      129.72      160.53      6.88 o 
 -12   2  25      192.76      171.79     12.45 o 
 -10   2  25     1125.83     1273.50     21.16 o 
  -8   2  25     2433.78     2761.13     28.63 o 
  -6   2  25     3085.25     3455.77     31.12 o 
  -4   2  25      362.32      415.79     13.69 o 
  -2   2  25      169.56      171.29      7.44 o 
   0   2  25      897.91      985.94     16.18 o 
   2   2  25     1870.84     2166.08     21.16 o 
   4   2  25     1234.24     1335.75     16.18 o 
   6   2  25      378.42      402.19      6.22 o 
 -17   3  25     1224.41     1246.12     12.45 o 
 -15   3  25      745.61      801.70     11.20 o 
 -13   3  25       21.63       28.63      6.22 o 
 -11   3  25      232.48      205.40      8.71 o 
  -9   3  25     1018.56     1094.24     13.69 o 
  -7   3  25     1517.93     1509.07      9.56 o 
  -5   3  25      752.58      591.44      8.71 o 
  -3   3  25      417.97      407.07      7.47 o 
  -1   3  25       36.31       58.51      4.98 o 
 -28   0  26      755.88      932.41     12.45 o 
 -26   0  26     1196.35     1244.87     16.18 o 
 -24   0  26     2399.47     2685.19     26.14 o 
 -22   0  26     3556.33     3583.99     32.37 o 
 -20   0  26       35.58       51.04      8.71 o 
 -18   0  26      130.59      140.01      7.78 o 
 -16   0  26     3491.84     3328.79     33.61 o 
 -14   0  26     5525.10     5569.56     42.33 o 
 -12   0  26     7481.19     7511.56     48.55 o 
 -10   0  26     1305.97     1318.32     22.41 o 
  -8   0  26       19.36        3.73      9.96 o 
  -6   0  26     4667.96     4507.68     36.10 o 
  -4   0  26     2542.09     2809.79     21.79 o 
  -2   0  26      158.23       87.14      9.96 o 
   0   0  26     8924.34     9499.62     53.53 o 
   2   0  26      919.38      829.08     16.18 o 
   4   0  26     1156.53     1178.89     17.43 o 
   6   0  26     1963.67     2141.18     19.92 o 
 -27   1  26      532.40      617.46     11.20 o 
 -25   1  26     1727.27     1847.39     21.16 o 
 -23   1  26     1635.65     1867.31     23.65 o 
 -21   1  26      252.24      329.69     11.83 o 
 -19   1  26      455.45      452.00     12.64 o 
 -17   1  26     1015.67      921.08     10.23 o 
 -15   1  26     4239.65     4047.52     42.33 o 
 -13   1  26     1975.24     1902.16     26.14 o 
 -11   1  26     2488.09     2395.13     28.63 o 
  -9   1  26       12.93       39.84     11.20 o 
  -7   1  26     1191.09     1079.30     21.16 o 
  -5   1  26     5587.60     5465.13     95.23 o 
  -3   1  26     5479.98     5325.56     41.08 o 
  -1   1  26     2259.84     2168.57     26.14 o 
   1   1  26       61.22       75.94      9.96 o 
   3   1  26        1.00        6.22      7.47 o 
   5   1  26     2699.20     2771.09     24.90 o 
   7   1  26     1666.75     1700.50     16.18 o 
 -22   2  26     1093.74     1095.49     13.69 o 
 -20   2  26       84.19      103.34      5.28 o 
 -18   2  26     1972.27     1983.77     24.27 o 
 -16   2  26     1428.36     1559.00     80.29 o 
 -14   2  26      995.13     1215.00     18.67 o 
 -12   2  26     1532.12     1726.64     22.41 o 
 -10   2  26      418.35      430.73     13.69 o 
  -8   2  26      113.86      115.77     11.20 o 
  -6   2  26     1074.92     1272.26     19.92 o 
  -4   2  26     1475.55     1569.78     21.16 o 
  -2   2  26     1674.81     1890.96     21.16 o 
   0   2  26     1415.53     1501.32     18.67 o 
   2   2  26       31.52       42.33      7.47 o 
   4   2  26      908.66     1064.37     12.45 o 
 -15   3  26      281.50      280.10      7.47 o 
 -13   3  26      107.76       92.12      6.22 o 
 -11   3  26      135.21      154.36      6.22 o 
  -9   3  26       25.82       27.39      4.98 o 
 -27   1  27       68.93       72.20      6.22 o 
 -25   1  27       23.92       38.59      7.47 o 
 -23   1  27      172.46      207.89      9.96 o 
 -21   1  27      130.57      129.87      6.56 o 
 -19   1  27      208.48      231.10      6.39 o 
 -17   1  27     1490.30     1453.08     17.97 o 
 -15   1  27       91.05       75.94      6.88 o 
 -13   1  27      560.46      466.83     14.94 o 
 -11   1  27      919.42      877.64     18.67 o 
  -9   1  27      539.85      529.07     16.18 o 
  -7   1  27      433.83      449.40     14.94 o 
  -5   1  27      136.51      150.63     12.45 o 
  -3   1  27      622.89      674.72     16.18 o 
  -1   1  27      381.91      368.48     12.45 o 
   1   1  27      143.70      141.92      9.96 o 
   3   1  27     1696.31     1661.90     19.92 o 
   5   1  27      436.17      445.66      9.96 o 
 -22   2  27     1269.03     1224.95     12.45 o 
 -20   2  27     1512.89     1673.73     32.37 o 
 -18   2  27      127.56      153.20      5.67 o 
 -16   2  27      124.22      185.18      6.22 o 
 -14   2  27       76.08       73.45      8.71 o 
 -12   2  27      533.43      624.93     14.94 o 
 -10   2  27     1496.54     1628.29     21.16 o 
  -8   2  27     1344.95     1617.09     21.16 o 
  -6   2  27      317.27      318.69     12.45 o 
  -4   2  27      189.99      222.83     11.20 o 
  -2   2  27      978.40     1150.26     16.18 o 
   0   2  27     1747.44     2007.98     18.67 o 
   2   2  27      436.61      520.36      9.96 o 
 -26   0  28     2279.19     2652.82     19.92 o 
 -24   0  28      698.76      801.70     13.69 o 
 -22   0  28       76.67       77.18      8.71 o 
 -20   0  28     1022.00      994.65     17.43 o 
 -18   0  28     3014.39     2934.59    120.13 o 
 -16   0  28     2998.37     3088.53     31.12 o 
 -14   0  28     9088.10     8880.92     49.79 o 
 -12   0  28       16.87       -2.49      9.96 o 
 -10   0  28     2044.16     1984.33     24.90 o 
  -8   0  28     2860.82     2949.10     28.63 o 
  -6   0  28     5714.91     5605.66     38.59 o 
  -4   0  28     3933.20     4172.81     32.37 o 
  -2   0  28      162.27      124.49      9.96 o 
   0   0  28      676.01      644.84     13.69 o 
   2   0  28     1851.44     2110.06     18.67 o 
   4   0  28     2354.79     2387.67     17.43 o 
 -27   1  28     2459.21     2853.25     18.67 o 
 -25   1  28      529.48      606.25     11.20 o 
 -23   1  28        7.02       11.20      6.22 o 
 -21   1  28      216.39      172.59      6.56 o 
 -19   1  28      720.84      776.80     10.45 o 
 -17   1  28     3482.05     3469.75     17.45 o 
 -15   1  28     2657.32     2654.12     19.37 o 
 -13   1  28       95.93      133.20     11.20 o 
 -11   1  28       70.88       75.94     11.20 o 
  -9   1  28     1115.29     1038.22     19.92 o 
  -7   1  28     2447.64     2581.87     28.63 o 
  -5   1  28     2655.27     2639.13     27.39 o 
  -3   1  28     3746.94     3910.14     32.37 o 
  -1   1  28      843.91      931.16     17.43 o 
   1   1  28      404.14      441.11     31.74 o 
   3   1  28      524.35      664.76     12.45 o 
   5   1  28     1855.83     1904.65     14.94 o 
 -20   2  28      376.85      340.51     14.94 o 
 -18   2  28     2718.65     2956.57     21.16 o 
 -16   2  28      276.08      318.69      9.96 o 
 -14   2  28      429.85      495.46     12.45 o 
 -12   2  28       12.01       14.94      8.71 o 
 -10   2  28      869.79     1068.10     16.18 o 
  -8   2  28      628.38      723.27     14.94 o 
  -6   2  28     1027.34     1094.24     16.18 o 
  -4   2  28      665.46      788.00     13.69 o 
  -2   2  28      607.70      580.11     11.20 o 
   0   2  28       94.55       99.59      7.47 o 
 -25   1  29      929.85     1163.96     13.69 o 
 -23   1  29      515.66      647.33     12.45 o 
 -21   1  29        5.34        6.47      4.36 o 
 -19   1  29      347.80      461.04      8.33 o 
 -17   1  29       36.88       41.07      4.52 o 
 -15   1  29      267.89      242.13      8.33 o 
 -13   1  29     1320.96     1339.48     21.16 o 
 -11   1  29      444.00      455.62     14.94 o 
  -9   1  29      217.74      215.36     12.45 o 
  -7   1  29        1.10        4.98      9.96 o 
  -5   1  29      178.52      164.32     11.20 o 
  -3   1  29      680.23      708.33     14.94 o 
  -1   1  29      509.05      542.76     12.45 o 
   1   1  29      301.82      312.46      9.96 o 
   3   1  29      146.39      135.69      7.47 o 
 -18   2  29       41.51       46.06      6.22 o 
 -16   2  29      144.84      122.00      7.47 o 
 -14   2  29      546.15      628.66     12.45 o 
 -12   2  29      995.12     1171.42     16.18 o 
 -10   2  29      898.44     1109.18     14.94 o 
  -8   2  29       25.14       13.69      7.47 o 
  -6   2  29      534.81      628.66     12.45 o 
  -4   2  29       24.63       19.92      6.22 o 
  -2   2  29     1135.77     1328.28     13.69 o 
 -24   0  30      107.40      115.77      6.22 o 
 -22   0  30     2288.94     2418.79     22.41 o 
 -20   0  30     2187.87     2314.22     23.65 o 
 -18   0  30     2801.74     2657.80     24.90 o 
 -16   0  30      708.67      831.57     16.18 o 
 -14   0  30       44.88       19.92      8.71 o 
 -12   0  30      997.98      900.04     16.18 o 
 -10   0  30     3043.90     3086.04     27.39 o 
  -8   0  30     3997.50     4309.75     31.12 o 
  -6   0  30     2387.08     2364.01     23.65 o 
  -4   0  30        1.05       -1.24      7.47 o 
  -2   0  30      151.18      206.65      8.71 o 
   0   0  30     3226.97     3318.83     19.92 o 
 -23   1  30      249.07      286.32      8.71 o 
 -21   1  30     2001.38     2172.30     21.16 o 
 -19   1  30     1857.35     2065.79     14.00 o 
 -17   1  30     1486.39     1609.11     10.73 o 
 -15   1  30       29.37       35.96      5.67 o 
 -13   1  30       76.90       76.76      5.98 o 
 -11   1  30     1982.66     2111.30     23.65 o 
  -9   1  30     3474.86     3607.64     29.88 o 
  -7   1  30     2359.31     2647.84     24.90 o 
  -5   1  30       26.54       29.88      8.71 o 
  -3   1  30       33.56       27.39      7.47 o 
  -1   1  30      102.73      117.02      8.71 o 
   1   1  30     1990.89     2080.18     16.18 o 
 -16   2  30      143.22      159.34      7.47 o 
 -14   2  30        0.79        6.85      4.40 o 
 -12   2  30       46.28       28.63      6.22 o 
 -10   2  30      991.34     1181.38     13.69 o 
  -8   2  30      627.16      668.50     11.20 o 
  -6   2  30      473.21      471.81      8.71 o 
 -23   1  31      104.45      102.08      6.22 o 
 -21   1  31       34.23       32.37      6.22 o 
 -19   1  31       68.19       63.62      4.78 o 
 -17   1  31      450.70      400.69      5.66 o 
 -15   1  31      880.71      982.15     27.39 o 
 -13   1  31       42.66       56.41      6.22 o 
 -11   1  31        4.67       14.32      5.06 o 
  -9   1  31       12.46       12.45      7.47 o 
  -7   1  31      347.99      364.75     11.20 o 
  -5   1  31      396.91      444.42     11.20 o 
  -3   1  31       71.48       64.73      7.47 o 
  -1   1  31      930.61      933.65     11.20 o 
 -14   2  31      590.54      587.58      8.71 o 
 -12   2  31      302.17      298.77      7.47 o 
 -10   2  31       40.38       43.57      4.98 o 
 -22   0  32      725.76      769.33     11.20 o 
 -20   0  32     1813.38     1950.71     17.43 o 
 -18   0  32      544.58      573.89     11.20 o 
 -16   0  32      470.77      423.26     11.20 o 
 -14   0  32     3175.75     3051.18     23.65 o 
 -12   0  32      983.55     1073.08     14.94 o 
 -10   0  32     2612.23     2727.52     21.16 o 
  -8   0  32      901.72      956.06     13.69 o 
  -6   0  32        9.88       11.20      6.22 o 
 -21   1  32      711.79      802.94      9.96 o 
 -19   1  32      323.11      378.44      8.71 o 
 -17   1  32       37.14       52.59      3.89 o 
 -15   1  32      135.77      147.58      4.52 o 
 -13   1  32     3546.66     3573.50    204.78 o 
 -11   1  32     1937.88     1934.61    131.96 o 
  -9   1  32      247.79      213.05     17.43 o 
  -7   1  32       86.81       68.42      4.14 o 
  -5   1  32       27.15       16.18      6.22 o 
 -17   1  33      217.09      221.59      6.22 o 
 -15   1  33      159.39      204.16      6.22 o 
 -13   1  33      115.36      110.16      3.96 o 
 -11   1  33       16.26       16.18      6.22 o 
  -9   1  33      466.98      491.72      9.96 o 
 -16   0  34     1791.75     1684.31     14.94 o 
 -14   0  34     1124.37     1096.73     12.45 o 
 -12   0  34     1024.56      944.86     11.20 o 
                                                 
